# Supplementary material for: Revisiting the Role of Transcription Factors in Coordinating the Defense Response Against Citrus Bark Cracking Viroid Infection in Commercial Hop (Humulus Lupulus L.)
Source: Viruses. 2019 May 5;11(5):419. doi: 10.3390/v11050419 (PMC6563305; doi:10.3390/v11050419)
Supplement: Supplementary file 1 [file viruses-11-00419-s001.zip]

Archive with 7 entries (7 files):
- Supplementary Fig. 1.pdf
- Supplementary Table 1_List of qPCR primers.doc
- Supplementary_Table 2_Blast_hits.xls
- Supplementary_Table 3_Protein_properties.xls
- Supplementary_Table 4_FPKM_TFs.xls
- Supplementary_Table 5_ Orthologs.xls
- Supplementary_Table_6_String_interactions.xls
