# Supplementary material for: Revisiting the Role of Transcription Factors in Coordinating the Defense Response Against Citrus Bark Cracking Viroid Infection in Commercial Hop (Humulus Lupulus L.)
Source: Viruses. 2019 May 5;11(5):419. doi: 10.3390/v11050419 (PMC6563305; doi:10.3390/v11050419)
Supplement: Supplementary file 1 [file viruses-11-00419-s001.zip › Supplementary_Table 2_Blast_hits.xls]

## Sheet: Hop_TF_Blast_hits
Supplementary Table 2 Blast hit results of hop transcription factors identified from hop-CBCVd infected transcriptome dataset
Transcripts	Best hit	Accession No.	Similarity (%)	E Value	Organism	Bit-Score
AP2-EREBP
HL.SW.v1.0.G034700.1	PREDICTED: Populus trichocarpa ethylene-responsive transcription factor LEP (LOC18096876), mRNA	XM_006385479	0.83	6.48e-58	PREDICTED: Populus trichocarpa	238.429
HL.SW.v1.0.G044132.1	PREDICTED: Morus notabilis ethylene-responsive transcription factor WIN1 (LOC21408467), mRNA	XM_024166153	0.741	2.58e-69	PREDICTED: Morus notabilis	276.3
HL.SW.v1.0.G038804.1	PREDICTED: Ziziphus jujuba ethylene-responsive transcription factor 1B-like (LOC107412317), mRNA	XM_016020068	0.753	1.17e-54	PREDICTED: Ziziphus jujuba	227.609
HL.SW.v1.0.G034838.1	PREDICTED: Morus notabilis AP2-like ethylene-responsive transcription factor AIL1 (LOC21384920), mRNA	XM_024173245	0.723	0	PREDICTED: Morus notabilis	843.46
HL.SW.v1.0.G030108.1	PREDICTED: Morus notabilis ethylene-responsive transcription factor ERF021-like (LOC112093089), mRNA	XM_024170880	0.741	2.26e-95	PREDICTED: Morus notabilis	362.862
HL.SW.v1.0.G011607.1	PREDICTED: Morus notabilis probable GTP-binding protein OBGC2 (LOC21402345), mRNA	XM_010106960	0.847	1.03e-80	PREDICTED: Morus notabilis	314.171
HL.SW.v1.0.G000641.1	PREDICTED: Morus notabilis ethylene-responsive transcription factor ERF024 (LOC21396964), mRNA	XM_010091105	0.775	1.85e-115	PREDICTED: Morus notabilis	428.685
HL.SW.v1.0.G005455.1	PREDICTED: Morus notabilis ethylene-responsive transcription factor ERF107 (LOC21384840), mRNA	XM_010096490	0.817	3.58e-61	PREDICTED: Morus notabilis	248.348
HL.SW.v1.0.G036454.1	PREDICTED: Morus notabilis ethylene-responsive transcription factor ERF109 (LOC21386271), mRNA	XM_010100160	0.827	1.1e-48	PREDICTED: Morus notabilis	207.772
HL.SW.v1.0.G001204.1	PREDICTED: Morus notabilis ethylene-responsive transcription factor 12 (LOC21398188), mRNA	XM_010112889	0.795	4.97e-72	PREDICTED: Morus notabilis	285.317
HL.SW.v1.0.G045480.1	PREDICTED: Morus notabilis AP2-like ethylene-responsive transcription factor At1g16060 (LOC21387906), mRNA	XM_024172750	0.797	0	PREDICTED: Morus notabilis	952.563
HL.SW.v1.0.G027567.1	PREDICTED: Morus notabilis ethylene-responsive transcription factor 5 (LOC21406765), mRNA	XM_010106513	0.739	4.07e-130	PREDICTED: Morus notabilis	477.376
HL.SW.v1.0.G015865.1	PREDICTED: Ziziphus jujuba ethylene-responsive transcription factor 3-like (LOC107408000), mRNA	XM_016015347	0.707	5.67e-84	PREDICTED: Ziziphus jujuba	324.991
HL.SW.v1.0.G002576.1	PREDICTED: Morus notabilis ethylene-responsive transcription factor ERF020 (LOC21397427), mRNA	XM_010101791	0.781	4.09e-54	PREDICTED: Morus notabilis	224.904
HL.SW.v1.0.G045425.1	PREDICTED: Morus notabilis ethylene-responsive transcription factor ERF098 (LOC21396018), mRNA	XM_010095125	0.763	5.31e-78	PREDICTED: Morus notabilis	305.154
HL.SW.v1.0.G022544.1	PREDICTED: Juglans regia ethylene-responsive transcription factor ERF091-like (LOC109004394), mRNA	XM_018982925	0.863	1.52e-59	PREDICTED: Juglans regia	242.938
HL.SW.v1.0.G044716.1	PREDICTED: Morus notabilis dehydration-responsive element-binding protein 2D (LOC21407208), mRNA	XM_010103886	0.814	1.86e-58	PREDICTED: Morus notabilis	239.331
HL.SW.v1.0.G020752.1	PREDICTED: Morus notabilis ethylene-responsive transcription factor ERF109 (LOC21386271), mRNA	XM_010100160	0.841	2.58e-50	PREDICTED: Morus notabilis	213.182
HL.SW.v1.0.G046063.1	PREDICTED: Cucurbita moschata dehydration-responsive element-binding protein 3-like (LOC111446782), mRNA	XM_023085731	0.822	1.63e-65	PREDICTED: Cucurbita moschata	263.676
HL.SW.v1.0.G013507.1	PREDICTED: Morus notabilis ethylene-responsive transcription factor ERF113 (LOC21387489), mRNA	XM_010107301	0.744	3.58e-80	PREDICTED: Morus notabilis	311.466
HL.SW.v1.0.G012183.1	PREDICTED: Ziziphus jujuba AP2-like ethylene-responsive transcription factor AIL6 (LOC107425151), mRNA	XM_016035091	0.777	1.62e-179	PREDICTED: Ziziphus jujuba	641.482
HL.SW.v1.0.G018096.1	PREDICTED: Morus notabilis ethylene-responsive transcription factor ERF096 (LOC21393112), mRNA	XM_010113608	0.722	2.75e-56	PREDICTED: Morus notabilis	232.118
HL.SW.v1.0.G044686.1	PREDICTED: Juglans regia ethylene-responsive transcription factor ERF091-like (LOC109004394), mRNA	XM_018982925	0.863	1.52e-59	PREDICTED: Juglans regia	242.938
HL.SW.v1.0.G007417.1	PREDICTED: Morus notabilis AP2-like ethylene-responsive transcription factor ANT (LOC21396178), mRNA	XM_024172569	0.753	0	PREDICTED: Morus notabilis	1438.57
HL.SW.v1.0.G022962.1	PREDICTED: Citrus clementina ethylene-responsive transcription factor LEP (LOC18051344), mRNA	XM_024190750	0.817	6.48e-58	PREDICTED: Citrus clementina	238.429
HL.SW.v1.0.G032327.1	PREDICTED: Ziziphus jujuba ethylene-responsive transcription factor 4 (LOC107425282), mRNA	XM_016035262	0.764	2.57e-145	PREDICTED: Ziziphus jujuba	528.772
HL.SW.v1.0.G037369.1	PREDICTED: Morus notabilis ethylene-responsive transcription factor ERF107 (LOC21384840), mRNA	XM_010096490	0.781	4.09e-54	PREDICTED: Morus notabilis	224.904
HL.SW.v1.0.G023488.1	PREDICTED: Manihot esculenta ethylene-responsive transcription factor ERF113-like (LOC110622474), mRNA	XM_021766974	0.891	2.94e-62	PREDICTED: Manihot esculenta	252.856
HL.SW.v1.0.G013380.1	PREDICTED: Morus notabilis ethylene-responsive transcription factor ESR2 (LOC21410327), mRNA	XM_010102105	0.765	1.25e-60	PREDICTED: Morus notabilis	247.446
HL.SW.v1.0.G038179.1	Prunus pseudocerasus AP2/EREBP family transcription factor-like protein 21 mRNA, complete cds	KT369553	0.727	5.29e-173	Prunus pseudocerasus	619.842
HL.SW.v1.0.G014721.1	PREDICTED: Ziziphus jujuba ethylene-responsive transcription factor 2-like (LOC107414104), transcript variant X2, mRNA	XM_025071384	0.834	2.41e-63	PREDICTED: Ziziphus jujuba	255.561
HL.SW.v1.0.G044305.1	PREDICTED: Morus notabilis ethylene-responsive transcription factor ERF024 (LOC21396964), mRNA	XM_010091105	0.775	1.85e-115	PREDICTED: Morus notabilis	428.685
HL.SW.v1.0.G042191.1	PREDICTED: Ziziphus jujuba ethylene-responsive transcription factor 4-like (LOC107425904), mRNA	XM_016035958	0.77	6.46e-115	PREDICTED: Ziziphus jujuba	427.783
HL.SW.v1.0.G044317.1	PREDICTED: Morus notabilis ethylene-responsive transcription factor ERF098-like (LOC112094545), mRNA	XM_024175728	0.849	3.14e-49	PREDICTED: Morus notabilis	208.674
HL.SW.v1.0.G030605.1	PREDICTED: Rosa chinensis ethylene-responsive transcription factor ERF109 (LOC112168758), mRNA	XM_024305668	0.732	3.35e-55	PREDICTED: Rosa chinensis	228.511
HL.SW.v1.0.G033241.1	PREDICTED: Ziziphus jujuba ethylene-responsive transcription factor 4-like (LOC107425904), mRNA	XM_016035958	0.784	2.75e-56	PREDICTED: Ziziphus jujuba	232.118
HL.SW.v1.0.G014035.1	PREDICTED: Morus notabilis ethylene-responsive transcription factor ERF022 (LOC21408193), mRNA	XM_010106221	0.743	3.35e-74	PREDICTED: Morus notabilis	292.53
HL.SW.v1.0.G042776.1	PREDICTED: Morus notabilis ethylene-responsive transcription factor SHINE 2 (LOC21394877), mRNA	XM_010102963	0.774	6.9e-102	PREDICTED: Morus notabilis	384.502
HL.SW.v1.0.G035230.1	PREDICTED: Morus notabilis dehydration-responsive element-binding protein 1A (LOC21398811), mRNA	XM_024172915	0.774	2.4e-139	PREDICTED: Morus notabilis	508.935
HL.SW.v1.0.G030050.1	PREDICTED: Erythranthe guttatus dehydration-responsive element-binding protein 1E-like (LOC105966364), mRNA	XM_012990923	0.758	1.03e-61	PREDICTED: Erythranthe guttatus	251.053
HL.SW.v1.0.G022080.1	PREDICTED: Morus notabilis ethylene-responsive transcription factor ERF105-like (LOC112094032), mRNA	XM_024173953	0.822	2.42e-44	PREDICTED: Morus notabilis	192.443
HL.SW.v1.0.G032920.1	PREDICTED: Morus notabilis ethylene-responsive transcription factor ERF003 (LOC21397596), mRNA	XM_010091644	0.744	5.67e-103	PREDICTED: Morus notabilis	387.207
HL.SW.v1.0.G042287.1	PREDICTED: Morus notabilis ethylene-responsive transcription factor 13 (LOC21404690), mRNA	XM_010091017	0.834	1.25e-60	PREDICTED: Morus notabilis	247.446
HL.SW.v1.0.G023335.1	PREDICTED: Morus notabilis ethylene-responsive transcription factor ERF084 (LOC21408373), mRNA	XM_010098840	0.839	3.35e-55	PREDICTED: Morus notabilis	228.511
HL.SW.v1.0.G004466.1	PREDICTED: Prunus mume ethylene-responsive transcription factor WIN1-like (LOC103341072), mRNA	XM_008244552	0.862	1.43e-53	PREDICTED: Prunus mume	223.101
HL.SW.v1.0.G029633.1	PREDICTED: Morus notabilis ethylene-responsive transcription factor RAP2-11 (LOC21402044), mRNA	XM_010114336	0.717	3.13e-125	PREDICTED: Morus notabilis	461.145
HL.SW.v1.0.G018776.1	PREDICTED: Eucalyptus grandis pathogenesis-related genes transcriptional activator PTI5 (LOC104444976), mRNA	XM_010058750	0.816	1.34e-47	PREDICTED: Eucalyptus grandis	203.264
HL.SW.v1.0.G022545.1	PREDICTED: Eucalyptus grandis pathogenesis-related genes transcriptional activator PTI5 (LOC104444976), mRNA	XM_010058750	0.816	1.34e-47	PREDICTED: Eucalyptus grandis	203.264
HL.SW.v1.0.G008123.1	PREDICTED: Morus notabilis AP2-like ethylene-responsive transcription factor At2g41710 (LOC21399060), transcript variant X1, mRNA	XM_024171468	0.846	0	PREDICTED: Morus notabilis	1407.01
HL.SW.v1.0.G044316.1	PREDICTED: Morus notabilis ethylene-responsive transcription factor ERF098-like (LOC112094545), mRNA	XM_024175728	0.731	1.98e-64	PREDICTED: Morus notabilis	259.168
HL.SW.v1.0.G005619.1	PREDICTED: Momordica charantia ethylene-responsive transcription factor 1B (LOC111018935), mRNA	XM_022295205	0.716	1.98e-83	PREDICTED: Momordica charantia	323.188
HL.SW.v1.0.G027723.1	PREDICTED: Morus notabilis ethylene-responsive transcription factor 15 (LOC21393114), mRNA	XM_010113610	0.89	4.66e-47	PREDICTED: Morus notabilis	202.362
HL.SW.v1.0.G001989.1	PREDICTED: Ziziphus jujuba dehydration-responsive element-binding protein 3 (LOC107431901), mRNA	XM_016042928	0.782	2.41e-101	PREDICTED: Ziziphus jujuba	382.699
HL.SW.v1.0.G014626.1	PREDICTED: Fragaria vesca subsp. vesca ethylene-responsive transcription factor ERF109-like (LOC101295986), mRNA	XM_004294762	0.753	2.58e-50	PREDICTED: Fragaria vesca	212.28
HL.SW.v1.0.G016371.1	PREDICTED: Ziziphus jujuba ethylene-responsive transcription factor CRF4-like (LOC107405772), mRNA	XM_016012863	0.729	7.37e-108	PREDICTED: Ziziphus jujuba	404.339
HL.SW.v1.0.G025557.1	PREDICTED: Morus notabilis ethylene-responsive transcription factor ERF086 (LOC21387228), mRNA	XM_010093786	0.704	5.67e-103	PREDICTED: Morus notabilis	387.207
HL.SW.v1.0.G006171.1	PREDICTED: Morus notabilis AP2-like ethylene-responsive transcription factor At1g16060 (LOC21391924), mRNA	XM_024171542	0.849	0	PREDICTED: Morus notabilis	749.684
HL.SW.v1.0.G020666.1	Morus alba var. multicaulis ethylene response factor (ERF) mRNA, complete cds	MF188168	0.798	0	Morus alba	1048.14
HL.SW.v1.0.G026945.1	PREDICTED: Morus notabilis ethylene-responsive transcription factor ERF054 (LOC21394835), mRNA	XM_010101275	0.841	8.41e-101	PREDICTED: Morus notabilis	379.994
HL.SW.v1.0.G018719.1	PREDICTED: Ziziphus jujuba ethylene-responsive transcription factor 2-like (LOC107414104), transcript variant X2, mRNA	XM_025071384	0.842	1.63e-65	PREDICTED: Ziziphus jujuba	262.775
HL.SW.v1.0.G031646.1	PREDICTED: Morus notabilis ethylene-responsive transcription factor ERF105-like (LOC112094032), mRNA	XM_024173953	0.822	2.42e-44	PREDICTED: Morus notabilis	192.443
HL.SW.v1.0.G015472.1	PREDICTED: Morus notabilis ethylene-responsive transcription factor ERF014 (LOC21403085), mRNA	XM_010093073	0.781	7.89e-57	PREDICTED: Morus notabilis	233.921
HL.SW.v1.0.G030719.1	PREDICTED: Morus notabilis ethylene-responsive transcription factor ERF027 (LOC21385357), mRNA	XM_010088239	0.812	1.86e-58	PREDICTED: Morus notabilis	240.233
HL.SW.v1.0.G027147.1	PREDICTED: Morus notabilis ethylene-responsive transcription factor ERF086 (LOC21406346), mRNA	XM_010100037	0.836	4.08e-92	PREDICTED: Morus notabilis	351.14
HL.SW.v1.0.G025717.1	PREDICTED: Prunus avium ethylene-responsive transcription factor 1-like (LOC110768819), mRNA	XM_021972678	0.799	2.75e-56	PREDICTED: Prunus avium	232.118
HL.SW.v1.0.G020540.1	PREDICTED: Morus notabilis ethylene-responsive transcription factor ERF098 (LOC21396018), mRNA	XM_010095125	0.766	1.62e-84	PREDICTED: Morus notabilis	326.794
HL.SW.v1.0.G002025.1	Morus alba var. multicaulis ethylene response factor (ERF) mRNA, complete cds	MF188168	0.799	0	Morus alba	1052.65
HL.SW.v1.0.G009342.1	PREDICTED: Morus notabilis ethylene-responsive transcription factor 5 (LOC21406765), mRNA	XM_010106513	0.701	2.41e-82	PREDICTED: Morus notabilis	319.581
HL.SW.v1.0.G021480.1	PREDICTED: Morus notabilis dehydration-responsive element-binding protein 2D (LOC21407208), mRNA	XM_010103886	0.814	1.86e-58	PREDICTED: Morus notabilis	239.331
HL.SW.v1.0.G036986.1	PREDICTED: Ziziphus jujuba ethylene-responsive transcription factor ERF061 (LOC107430137), mRNA	XM_016040935	0.689	3.35e-112	PREDICTED: Ziziphus jujuba	418.766
HL.SW.v1.0.G020650.1	PREDICTED: Gossypium arboreum AP2-like ethylene-responsive transcription factor AIL5 (LOC108456649), transcript variant X3, mRNA	XM_017755230	0.859	2.11e-146	PREDICTED: Gossypium arboreum	532.378
HL.SW.v1.0.G008834.1	PREDICTED: Morus notabilis ethylene-responsive transcription factor 5 (LOC21406765), mRNA	XM_010106513	0.745	8.41e-101	PREDICTED: Morus notabilis	380.895
HL.SW.v1.0.G031940.1	Betula platyphylla ethylene response factor protein 4 (ERF4) mRNA, complete cds	KM980448	0.731	4.97e-72	Betula platyphylla	284.415
HL.SW.v1.0.G035184.1	PREDICTED: Morus notabilis AP2-like ethylene-responsive transcription factor ANT (LOC21390492), mRNA	XM_024174144	0.815	6.88e-159	PREDICTED: Morus notabilis	572.954
HL.SW.v1.0.G030496.1	PREDICTED: Ziziphus jujuba dehydration-responsive element-binding protein 2G-like (LOC107404449), mRNA	XM_016011398	0.827	1.98e-45	PREDICTED: Ziziphus jujuba	196.952
HL.SW.v1.0.G038666.1	PREDICTED: Morus notabilis ethylene-responsive transcription factor ERF017 (LOC21386098), mRNA	XM_010100787	0.753	3.13e-106	PREDICTED: Morus notabilis	398.929
HL.SW.v1.0.G027925.1	PREDICTED: Morus notabilis dehydration-responsive element-binding protein 2D (LOC21392816), transcript variant X1, mRNA	XM_024162683	0.784	1.09e-86	PREDICTED: Morus notabilis	333.106
HL.SW.v1.0.G022164.1	PREDICTED: Ziziphus jujuba ethylene-responsive transcription factor ERF118-like (LOC107409444), mRNA	XM_016016878	0.703	1.43e-72	PREDICTED: Ziziphus jujuba	286.219
HL.SW.v1.0.G035642.1	PREDICTED: Ziziphus jujuba dehydration-responsive element-binding protein 2C-like (LOC107413944), mRNA	XM_016022007	0.761	3.13e-125	PREDICTED: Ziziphus jujuba	462.047
HL.SW.v1.0.G034522.1	PREDICTED: Morus notabilis ethylene-responsive transcription factor RAP2-10 (LOC21390626), mRNA	XM_010095204	0.764	9.59e-94	PREDICTED: Morus notabilis	356.55
HL.SW.v1.0.G008987.1	PREDICTED: Morus notabilis ethylene-responsive transcription factor 1B (LOC21407265), mRNA	XM_010103943	0.769	7.38e-89	PREDICTED: Morus notabilis	340.32
HL.SW.v1.0.G042420.1	PREDICTED: Morus notabilis dehydration-responsive element-binding protein 2C (LOC21395493), transcript variant X2, mRNA	XM_010088723	0.713	2.25e-133	PREDICTED: Morus notabilis	489.098
HL.SW.v1.0.G014924.1	PREDICTED: Morus notabilis dehydration-responsive element-binding protein 1E (LOC21385356), mRNA	XM_024166858	0.716	1.52e-78	PREDICTED: Morus notabilis	306.056
HL.SW.v1.0.G044315.1	PREDICTED: Morus notabilis ethylene-responsive transcription factor ERF096 (LOC21393112), mRNA	XM_010113608	0.725	2.26e-57	PREDICTED: Morus notabilis	236.626
HL.SW.v1.0.G042639.1	PREDICTED: Ziziphus jujuba ethylene-responsive transcription factor 3 (LOC107432807), mRNA	XM_016044006	0.75	1.09e-124	PREDICTED: Ziziphus jujuba	460.244
HL.SW.v1.0.G034275.1	PREDICTED: Fragaria vesca subsp. vesca ethylene-responsive transcription factor RAP2-11-like (LOC101313822), mRNA	XM_004304711	0.879	6.47e-77	PREDICTED: Fragaria vesca	301.547
HL.SW.v1.0.G002118.1	PREDICTED: Ziziphus jujuba ethylene-responsive transcription factor RAP2-2-like (LOC107428900), mRNA	XM_016039500	0.678	5.3e-116	PREDICTED: Ziziphus jujuba	430.488
HL.SW.v1.0.G005790.1	Ziziphus jujuba var. inermis isolate Ju2017 microsatellite Ju2017 sequence	KJ156652	0.82	1.1e-67	Ziziphus jujuba	270.89
HL.SW.v1.0.G046357.1	PREDICTED: Morus notabilis ethylene-responsive transcription factor TINY (LOC21406823), mRNA	XM_010106571	0.824	3.58e-61	PREDICTED: Morus notabilis	249.25
HL.SW.v1.0.G018100.1	PREDICTED: Morus notabilis ethylene-responsive transcription factor ERF098-like (LOC112094545), mRNA	XM_024175728	0.822	9e-50	PREDICTED: Morus notabilis	210.477
HL.SW.v1.0.G008715.1	PREDICTED: Momordica charantia ethylene-responsive transcription factor 1B (LOC111018935), mRNA	XM_022295205	0.686	1.52e-59	PREDICTED: Momordica charantia	242.938
HL.SW.v1.0.G042837.1	PREDICTED: Morus notabilis ethylene-responsive transcription factor 1B (LOC21393115), mRNA	XM_010113611	0.794	8.42e-63	PREDICTED: Morus notabilis	254.66
HL.SW.v1.0.G031572.1	PREDICTED: Prunus avium dehydration-responsive element-binding protein 3-like (LOC110761313), mRNA	XM_021963761	0.735	1.73e-90	PREDICTED: Prunus avium	346.631
HL.SW.v1.0.G040641.1	PREDICTED: Morus notabilis ethylene-responsive transcription factor ERF016 (LOC21401595), mRNA	XM_010100094	0.811	1.52e-59	PREDICTED: Morus notabilis	242.938
HL.SW.v1.0.G036903.1	PREDICTED: Morus notabilis pathogenesis-related genes transcriptional activator PTI6 (LOC21401768), mRNA	XM_010096135	0.69	1.63e-65	PREDICTED: Morus notabilis	263.676
HL.SW.v1.0.G024770.1	PREDICTED: Morus notabilis dehydration-responsive element-binding protein 1E (LOC21385356), mRNA	XM_024166858	0.718	4.65e-85	PREDICTED: Morus notabilis	327.696
HL.SW.v1.0.G020618.1	PREDICTED: Ziziphus jujuba ethylene-responsive transcription factor 1A-like (LOC107430378), mRNA	XM_016041211	0.742	3.35e-112	PREDICTED: Ziziphus jujuba	417.864
HL.SW.v1.0.G014006.1	PREDICTED: Morus notabilis ethylene-responsive transcription factor ERF010 (LOC21405066), mRNA	XM_010112446	0.804	6.91e-64	PREDICTED: Morus notabilis	258.266
HL.SW.v1.0.G028765.1	PREDICTED: Phoenix dactylifera ethylene-responsive transcription factor ERF095-like (LOC103705561), mRNA	XM_008789325	0.813	1.86e-39	PREDICTED: Phoenix dactylifera	176.213
HL.SW.v1.0.G038667.1	PREDICTED: Morus notabilis ethylene-responsive transcription factor ERF011 (LOC21386099), mRNA	XM_010100788	0.833	7.91	PREDICTED: Morus notabilis	45.4688
HL.SW.v1.0.G012822.1	PREDICTED: Morus notabilis ethylene-responsive transcription factor-like protein At4g13040 (LOC21390424), transcript variant X2, mRNA	XM_024170635	0.858	1.09e-143	PREDICTED: Morus notabilis	522.46
HL.SW.v1.0.G022139.1	PREDICTED: Morus notabilis ethylene-responsive transcription factor ERF016 (LOC21401595), mRNA	XM_010100094	0.811	1.52e-59	PREDICTED: Morus notabilis	242.938
HL.SW.v1.0.G042811.1	Ziziphus jujuba var. inermis isolate Ju2017 microsatellite Ju2017 sequence	KJ156652	0.82	1.1e-67	Ziziphus jujuba	270.89
HL.SW.v1.0.G033553.1	PREDICTED: Morus notabilis pathogenesis-related genes transcriptional activator PTI6 (LOC21386612), mRNA	XM_010111145	0.811	1.74e-33	PREDICTED: Morus notabilis	157.278
HL.SW.v1.0.G005762.1	PREDICTED: Morus notabilis ethylene-responsive transcription factor RAP2-4 (LOC21404406), mRNA	XM_010107593	0.73	1.42e-129	PREDICTED: Morus notabilis	475.572
HL.SW.v1.0.G045355.1	PREDICTED: Juglans regia ethylene-responsive transcription factor ERF034-like (LOC108987558), mRNA	XM_018960489	0.85	9.6e-75	PREDICTED: Juglans regia	294.334
HL.SW.v1.0.G016845.1	PREDICTED: Morus notabilis ethylene-responsive transcription factor WRI1 (LOC21403167), mRNA	XM_024170493	0.844	1.85e-172	PREDICTED: Morus notabilis	618.94
HL.SW.v1.0.G004467.1	PREDICTED: Prunus mume ethylene-responsive transcription factor WIN1-like (LOC103341072), mRNA	XM_008244552	0.867	1.17e-54	PREDICTED: Prunus mume	227.609
HL.SW.v1.0.G026835.1	PREDICTED: Juglans regia ethylene-responsive transcription factor RAP2-3 (LOC108988992), mRNA	XM_018962430	0.792	3.35e-55	PREDICTED: Juglans regia	228.511
HL.SW.v1.0.G045277.1	PREDICTED: Morus notabilis ethylene-responsive transcription factor ERF027-like (LOC112093771), mRNA	XM_024172891	0.83	5.32e-40	PREDICTED: Morus notabilis	178.016
HL.SW.v1.0.G045209.1	PREDICTED: Morus notabilis floral homeotic protein APETALA 2 (LOC21389234), mRNA	XM_010111502	0.731	0	PREDICTED: Morus notabilis	932.726
HL.SW.v1.0.G028482.1	PREDICTED: Morus notabilis floral homeotic protein APETALA 2 (LOC21387371), mRNA	XM_010102530	0.787	0	PREDICTED: Morus notabilis	893.052
HL.SW.v1.0.G010759.1	PREDICTED: Morus notabilis ethylene-responsive transcription factor ERF024 (LOC21396960), mRNA	XM_010091101	0.79	8.43e-44	PREDICTED: Morus notabilis	191.542
HL.SW.v1.0.G041491.1	PREDICTED: Phoenix dactylifera ethylene-responsive transcription factor ERF095-like (LOC103705561), mRNA	XM_008789325	0.813	1.86e-39	PREDICTED: Phoenix dactylifera	176.213
HL.SW.v1.0.G014904.1	PREDICTED: Morus notabilis ethylene-responsive transcription factor RAP2-7 (LOC21385338), transcript variant X2, mRNA	XM_024167861	0.762	0	PREDICTED: Morus notabilis	887.642
HL.SW.v1.0.G008019.1	PREDICTED: Prunus avium ethylene-responsive transcription factor ERF109-like (LOC110772557), mRNA	XM_021976994	0.759	1.74e-52	PREDICTED: Prunus avium	219.494
HL.SW.v1.0.G023888.1	PREDICTED: Morus notabilis ethylene-responsive transcription factor 13 (LOC21404687), mRNA	XM_010091014	0.824	4.66e-66	PREDICTED: Morus notabilis	264.578
HL.SW.v1.0.G014104.1	PREDICTED: Ziziphus jujuba ethylene-responsive transcription factor ERF071 (LOC107426263), mRNA	XM_016036383	0.699	1.09e-124	PREDICTED: Ziziphus jujuba	459.342
HL.SW.v1.0.G014422.1	PREDICTED: Morus notabilis ethylene-responsive transcription factor 5 (LOC21406765), mRNA	XM_010106513	0.745	1.02e-99	PREDICTED: Morus notabilis	376.387
HL.SW.v1.0.G030971.1	PREDICTED: Morus notabilis ethylene-responsive transcription factor 1B (LOC21393115), mRNA	XM_010113611	0.79	1.03e-61	PREDICTED: Morus notabilis	250.151
HL.SW.v1.0.G044471.1	PREDICTED: Morus notabilis ethylene-responsive transcription factor SHINE 2 (LOC21394877), mRNA	XM_010102963	0.774	6.9e-102	PREDICTED: Morus notabilis	384.502
HL.SW.v1.0.G044625.1	PREDICTED: Herrania umbratica ethylene-responsive transcription factor ERF024-like (LOC110425519), mRNA	XM_021440443	0.832	6.92e-45	PREDICTED: Herrania umbratica	195.148
HL.SW.v1.0.G046276.1	PREDICTED: Morus notabilis ethylene-responsive transcription factor ESR2 (LOC21410327), mRNA	XM_010102105	0.764	5.32e-59	PREDICTED: Morus notabilis	241.134
HL.SW.v1.0.G009869.1	PREDICTED: Momordica charantia ethylene-responsive transcription factor 1B (LOC111018935), mRNA	XM_022295205	0.686	1.86e-58	PREDICTED: Momordica charantia	239.331
HL.SW.v1.0.G027812.1	PREDICTED: Morus notabilis ethylene-responsive transcription factor-like protein At4g13040 (LOC21390424), transcript variant X2, mRNA	XM_024170635	0.826	9.57e-151	PREDICTED: Morus notabilis	546.805
HL.SW.v1.0.G018099.1	PREDICTED: Morus notabilis ethylene-responsive transcription factor ERF098-like (LOC112094545), mRNA	XM_024175728	0.754	4.08e-73	PREDICTED: Morus notabilis	288.924
HL.SW.v1.0.G032785.1	PREDICTED: Morus notabilis ethylene-responsive transcription factor RAP2-7 (LOC21394466), transcript variant X1, mRNA	XM_024176019	0.88	0	PREDICTED: Morus notabilis	792.064
HL.SW.v1.0.G023002.1	PREDICTED: Cucurbita moschata dehydration-responsive element-binding protein 3-like (LOC111446782), mRNA	XM_023085731	0.822	1.63e-65	PREDICTED: Cucurbita moschata	263.676
HL.SW.v1.0.G007775.1	PREDICTED: Morus notabilis ethylene-responsive transcription factor ABR1 (LOC21390133), mRNA	XM_024165681	0.79	2.94e-81	PREDICTED: Morus notabilis	315.974
HL.SW.v1.0.G002770.1	PREDICTED: Morus notabilis dehydration-responsive element-binding protein 1E (LOC21385356), mRNA	XM_024166858	0.734	4.65e-85	PREDICTED: Morus notabilis	327.696
HL.SW.v1.0.G025794.1	PREDICTED: Ziziphus jujuba AP2-like ethylene-responsive transcription factor At1g79700 (LOC107415583), mRNA	XM_016023932	0.762	0	PREDICTED: Ziziphus jujuba	826.328
HL.SW.v1.0.G038297.1	PREDICTED: Morus notabilis ethylene-responsive transcription factor ERF003 (LOC21408368), mRNA	XM_010098835	0.79	7.86e-133	PREDICTED: Morus notabilis	487.294
HL.SW.v1.0.G039350.1	PREDICTED: Morus notabilis dehydration-responsive element-binding protein 1E (LOC21385356), mRNA	XM_024166858	0.741	1.02e-99	PREDICTED: Morus notabilis	377.289
HL.SW.v1.0.G026486.1	PREDICTED: Juglans regia ethylene-responsive transcription factor RAP2-3 (LOC108988992), mRNA	XM_018962430	0.792	3.35e-55	PREDICTED: Juglans regia	228.511
HL.SW.v1.0.G011913.1	PREDICTED: Ziziphus jujuba AP2-like ethylene-responsive transcription factor PLT2 (LOC107412705), mRNA	XM_016020529	0.865	0	PREDICTED: Ziziphus jujuba	800.179
HL.SW.v1.0.G045885.1	PREDICTED: Morus notabilis putative uncharacterized protein DDB_G0281733 (LOC21403818), mRNA	XM_010091256	0.773	0	PREDICTED: Morus notabilis	1004.86
HL.SW.v1.0.G017768.1	PREDICTED: Morus notabilis ethylene-responsive transcription factor 15 (LOC21393114), mRNA	XM_010113610	0.767	5.67e-84	PREDICTED: Morus notabilis	324.089
HL.SW.v1.0.G012084.1	PREDICTED: Ziziphus jujuba ethylene-responsive transcription factor 4 (LOC107425282), mRNA	XM_016035262	0.761	1.33e-142	PREDICTED: Ziziphus jujuba	519.755
HL.SW.v1.0.G016555.1	PREDICTED: Morus notabilis ethylene-responsive transcription factor RAP2-4 (LOC21404406), mRNA	XM_010107593	0.73	1.42e-129	PREDICTED: Morus notabilis	475.572
HL.SW.v1.0.G012561.1	PREDICTED: Morus notabilis ethylene-responsive transcription factor 4 (LOC21393609), mRNA	XM_010093170	0.728	6.46e-115	PREDICTED: Morus notabilis	426.881
bZIP
HL.SW.v1.0.G025096.1	PREDICTED: Prunus avium basic leucine zipper 4 (LOC110763163), mRNA	XM_021965925	0.817	1.33e-72	PREDICTED: Prunus avium	287.12
HL.SW.v1.0.G039274.1	PREDICTED: Ziziphus jujuba protein ABSCISIC ACID-INSENSITIVE 5 (LOC107432186), transcript variant X5, mRNA	XM_025079588	0.735	4.33e-142	PREDICTED: Ziziphus jujuba	517.05
HL.SW.v1.0.G045213.1	PREDICTED: Morus notabilis uncharacterized LOC21386994 (LOC21386994), mRNA	XM_024171566	0.762	1.16e-155	PREDICTED: Morus notabilis	562.134
HL.SW.v1.0.G022571.1	PREDICTED: Morus notabilis transcription factor VIP1 (LOC21400868), mRNA	XM_010110350	0.802	2.24e-120	PREDICTED: Morus notabilis	445.817
HL.SW.v1.0.G020651.1	PREDICTED: Morus notabilis light-inducible protein CPRF2 (LOC21396186), mRNA	XM_010108602	0.732	4.06e-98	PREDICTED: Morus notabilis	370.977
HL.SW.v1.0.G000091.1	PREDICTED: Morus notabilis basic leucine zipper 34 (LOC21395368), mRNA	XM_010100122	0.699	1.33e-129	PREDICTED: Morus notabilis	475.572
HL.SW.v1.0.G008900.1	PREDICTED: Morus notabilis transcription factor RF2b (LOC21394505), transcript variant X2, misc_RNA	XR_002902825	0.821	0	PREDICTED: Morus notabilis	1077
HL.SW.v1.0.G011907.1	PREDICTED: Morus notabilis bZIP transcription factor 53 (LOC21393070), mRNA	XM_024163692	0.785	2.56e-94	PREDICTED: Morus notabilis	359.255
HL.SW.v1.0.G046231.1	Humulus lupulus mRNA for basic-leucine zipper (bzip2 gene), clone 2327	AM998490	0.994	0	Humulus lupulus	1104.95
HL.SW.v1.0.G026340.1	PREDICTED: Morus notabilis transcription factor TGA9 (LOC21405163), mRNA	XM_024161248	0.904	7.85e-82	PREDICTED: Morus notabilis	316.876
HL.SW.v1.0.G018639.1	PREDICTED: Morus notabilis transcription factor VIP1 (LOC21400868), mRNA	XM_010110350	0.808	8.38e-88	PREDICTED: Morus notabilis	336.713
HL.SW.v1.0.G007233.1	PREDICTED: Morus notabilis light-inducible protein CPRF2 (LOC112092685), mRNA	XM_024169420	0.759	0	PREDICTED: Morus notabilis	897.561
HL.SW.v1.0.G009468.1	PREDICTED: Morus notabilis transcription factor TGA1 (LOC21403015), transcript variant X4, mRNA	XM_024167888	0.837	0	PREDICTED: Morus notabilis	1167.16
HL.SW.v1.0.G040449.1	PREDICTED: Morus notabilis transcription factor TGA9 (LOC21405163), mRNA	XM_024161248	0.842	0	PREDICTED: Morus notabilis	1034.62
HL.SW.v1.0.G002745.1	PREDICTED: Morus notabilis 30S ribosomal protein S21, chloroplastic (LOC21400598), mRNA	XM_010113281	0.781	2.56e-75	PREDICTED: Morus notabilis	295.235
HL.SW.v1.0.G022757.1	PREDICTED: Morus notabilis bZIP transcription factor 11 (LOC21409178), mRNA	XM_010093371	0.81	7.85e-63	PREDICTED: Morus notabilis	254.66
HL.SW.v1.0.G014907.1	PREDICTED: Morus notabilis THO complex subunit 7A (LOC21402604), transcript variant X2, mRNA	XM_024165529	0.792	1.16e-174	PREDICTED: Morus notabilis	626.154
HL.SW.v1.0.G044254.1	PREDICTED: Prunus avium ABSCISIC ACID-INSENSITIVE 5-like protein 5 (LOC110761993), transcript variant X1, mRNA	XM_021964587	0.725	0	PREDICTED: Prunus avium	714.519
HL.SW.v1.0.G039131.1	PREDICTED: Morus notabilis G-box-binding factor 1 (LOC21392393), transcript variant X2, mRNA	XM_010101530	0.84	0	PREDICTED: Morus notabilis	1175.28
HL.SW.v1.0.G033762.1	PREDICTED: Ziziphus jujuba transcription factor RF2b-like (LOC107411572), mRNA	XM_016019180	0.894	9.58e-43	PREDICTED: Ziziphus jujuba	187.033
HL.SW.v1.0.G018311.1	PREDICTED: Morus notabilis transcription factor RF2b (LOC21393954), mRNA	XM_010110170	0.836	0	PREDICTED: Morus notabilis	1077.9
HL.SW.v1.0.G003152.1	PREDICTED: Morus notabilis bZIP transcription factor TGA10 (LOC21410656), mRNA	XM_010113096	0.821	0	PREDICTED: Morus notabilis	1386.27
HL.SW.v1.0.G034227.1	PREDICTED: Morus notabilis uncharacterized LOC21386994 (LOC21386994), mRNA	XM_024171566	0.797	2.1e-133	PREDICTED: Morus notabilis	488.196
HL.SW.v1.0.G009975.1	PREDICTED: Morus notabilis transcription factor VIP1 (LOC21400868), mRNA	XM_010110350	0.819	3.8e-130	PREDICTED: Morus notabilis	477.376
HL.SW.v1.0.G031526.1	PREDICTED: Morus notabilis basic leucine zipper 43 (LOC21395865), mRNA	XM_010089029	0.833	1.85e-64	PREDICTED: Morus notabilis	260.07
HL.SW.v1.0.G004947.1	PREDICTED: Morus notabilis basic leucine zipper 6 (LOC21395795), transcript variant X2, mRNA	XM_010092185	0.741	8.91e-170	PREDICTED: Morus notabilis	609.923
HL.SW.v1.0.G035197.1	PREDICTED: Morus notabilis transcription factor VIP1 (LOC21395475), mRNA	XM_010097376	0.719	0	PREDICTED: Morus notabilis	1020.19
HL.SW.v1.0.G015246.1	PREDICTED: Morus notabilis bZIP transcription factor 44 (LOC21392103), mRNA	XM_024171484	0.793	3.12e-74	PREDICTED: Morus notabilis	292.53
HL.SW.v1.0.G002270.1	PREDICTED: Morus notabilis transcription factor PERIANTHIA (LOC21391255), mRNA	XM_024169746	0.866	0	PREDICTED: Morus notabilis	1122.08
HL.SW.v1.0.G015343.1	Humulus lupulus mRNA for basic-leucine zipper (bzip1 gene), cultivar Osvald's 72, clone 2330	FN395065	0.989	0	Humulus lupulus	996.746
HL.SW.v1.0.G040792.1	PREDICTED: Morus notabilis bZIP transcription factor 11 (LOC21396436), mRNA	XM_010111616	0.704	1.62e-52	PREDICTED: Morus notabilis	219.494
HL.SW.v1.0.G025706.1	PREDICTED: Morus notabilis basic leucine zipper 43 (LOC21392981), mRNA	XM_010102588	0.831	6.43e-121	PREDICTED: Morus notabilis	447.62
HL.SW.v1.0.G006016.1	PREDICTED: Morus notabilis probable E3 ubiquitin-protein ligase MID2 (LOC21407308), mRNA	XM_024169435	0.733	4.65e-15	PREDICTED: Morus notabilis	95.0615
HL.SW.v1.0.G014047.1	PREDICTED: Morus notabilis basic leucine zipper 9 (LOC21402805), transcript variant X2, mRNA	XM_024175907	0.815	1.51e-103	PREDICTED: Morus notabilis	389.912
HL.SW.v1.0.G027311.1	PREDICTED: Morus notabilis basic leucine zipper 9 (LOC21402805), transcript variant X2, mRNA	XM_024175907	0.837	7.35e-57	PREDICTED: Morus notabilis	233.921
HL.SW.v1.0.G001308.1	PREDICTED: Morus notabilis bZIP transcription factor 46 (LOC21410137), mRNA	XM_024173139	0.73	0	PREDICTED: Morus notabilis	815.507
HL.SW.v1.0.G040990.1	PREDICTED: Morus notabilis uncharacterized LOC21407130 (LOC21407130), mRNA	XM_010109233	0.8	6.89e-51	PREDICTED: Morus notabilis	214.084
HL.SW.v1.0.G018248.1	PREDICTED: Morus notabilis basic leucine zipper 23 (LOC21385201), partial mRNA	XM_010105718	0.787	1.16e-174	PREDICTED: Morus notabilis	626.154
HL.SW.v1.0.G005970.1	PREDICTED: Morus notabilis transcription factor RF2b (LOC21393954), mRNA	XM_010110170	0.914	2.11e-76	PREDICTED: Morus notabilis	298.842
HL.SW.v1.0.G020042.1	PREDICTED: Morus notabilis basic leucine zipper 23 (LOC21391752), transcript variant X5, misc_RNA	XR_002903223	0.821	0	PREDICTED: Morus notabilis	778.538
HL.SW.v1.0.G039280.1	PREDICTED: Morus notabilis DNA ligase 1 (LOC21407024), mRNA	XM_024175678	0.784	0	PREDICTED: Morus notabilis	1504.39
HL.SW.v1.0.G000262.1	PREDICTED: Morus notabilis transcription factor VIP1 (LOC21400868), mRNA	XM_010110350	0.765	1.02e-162	PREDICTED: Morus notabilis	586.479
HL.SW.v1.0.G040134.1	PREDICTED: Prunus mume uncharacterized LOC103321284 (LOC103321284), mRNA	XM_008223084	0.751	0	PREDICTED: Prunus mume	968.794
HL.SW.v1.0.G002952.1	PREDICTED: Morus notabilis ABSCISIC ACID-INSENSITIVE 5-like protein 2 (LOC21410569), mRNA	XM_024175403	0.84	0	PREDICTED: Morus notabilis	982.319
HL.SW.v1.0.G004152.1	PREDICTED: Morus notabilis bZIP transcription factor 17 (LOC21386212), mRNA	XM_010112796	0.765	0	PREDICTED: Morus notabilis	1763.18
HL.SW.v1.0.G015971.1	PREDICTED: Morus notabilis ABSCISIC ACID-INSENSITIVE 5-like protein 2 (LOC21405327), mRNA	XM_010095499	0.831	0	PREDICTED: Morus notabilis	835.344
HL.SW.v1.0.G034642.1	PREDICTED: Ziziphus jujuba uncharacterized LOC107434956 (LOC107434956), transcript variant X1, mRNA	XM_016046481	0.694	0	PREDICTED: Ziziphus jujuba	659.516
HL.SW.v1.0.G027079.1	PREDICTED: Morus notabilis bZIP transcription factor 44 (LOC21404756), mRNA	XM_024174526	0.784	7.35e-76	PREDICTED: Morus notabilis	297.94
HL.SW.v1.0.G004991.1	PREDICTED: Morus notabilis common plant regulatory factor 1 (LOC21405314), transcript variant X3, mRNA	XM_024163241	0.78	0	PREDICTED: Morus notabilis	1048.14
HL.SW.v1.0.G005402.1	PREDICTED: Morus notabilis bZIP transcription factor 11 (LOC21396436), mRNA	XM_010111616	0.711	2.57e-56	PREDICTED: Morus notabilis	233.019
HL.SW.v1.0.G034521.1	PREDICTED: Ziziphus jujuba bZIP transcription factor 16-like (LOC107403268), transcript variant X2, mRNA	XM_016010136	0.898	0	PREDICTED: Ziziphus jujuba	787.555
HL.SW.v1.0.G006339.1	PREDICTED: Morus notabilis probable LRR receptor-like serine/threonine-protein kinase At2g23950 (LOC21385723), mRNA	XM_010110063	0.812	0	PREDICTED: Morus notabilis	1874.99
HL.SW.v1.0.G017664.1	PREDICTED: Morus notabilis transcription factor TGA7 (LOC21404364), transcript variant X5, mRNA	XM_024171871	0.747	8.91e-170	PREDICTED: Morus notabilis	609.923
HL.SW.v1.0.G021658.1	PREDICTED: Morus notabilis kinesin-like protein KIN-4C (LOC112092094), mRNA	XM_024167345	0.801	0	PREDICTED: Morus notabilis	3578.27
HL.SW.v1.0.G016497.1	PREDICTED: Morus notabilis septin and tuftelin-interacting protein 1 homolog 1 (LOC21393173), mRNA	XM_024164383	0.83	0	PREDICTED: Morus notabilis	1146.43
HL.SW.v1.0.G008734.1	PREDICTED: Morus notabilis bZIP transcription factor 44 (LOC21392103), mRNA	XM_024171484	0.786	7.35e-76	PREDICTED: Morus notabilis	297.039
HL.SW.v1.0.G022960.1	PREDICTED: Morus notabilis nitrate regulatory gene2 protein (LOC21397518), mRNA	XM_024170058	0.786	0	PREDICTED: Morus notabilis	2089.59
HL.SW.v1.0.G006766.1	PREDICTED: Morus notabilis basic leucine zipper 61 (LOC21385051), transcript variant X2, mRNA	XM_010101199	0.751	0	PREDICTED: Morus notabilis	657.713
HL.SW.v1.0.G027471.1	PREDICTED: Morus notabilis uncharacterized protein At4g06598 (LOC21390374), mRNA	XM_024169541	0.821	0	PREDICTED: Morus notabilis	1140.11
HL.SW.v1.0.G024280.1	PREDICTED: Morus notabilis uncharacterized LOC112090253 (LOC112090253), mRNA	XM_024165541	0.72	1.17e-22	PREDICTED: Morus notabilis	121.21
HL.SW.v1.0.G008460.1	PREDICTED: Morus notabilis uncharacterized protein At4g38062 (LOC21409410), mRNA	XM_024177176	0.769	0	PREDICTED: Morus notabilis	2929.96
HL.SW.v1.0.G034327.1	PREDICTED: Morus notabilis transcription factor HBP-1b(c38) (LOC21386980), mRNA	XM_024163797	0.874	0	PREDICTED: Morus notabilis	1553.09
HL.SW.v1.0.G003203.1	PREDICTED: Durio zibethinus protein FD-like (LOC111292549), mRNA	XM_022884986	0.72	2.25e-44	PREDICTED: Durio zibethinus	192.443
HL.SW.v1.0.G033667.1	PREDICTED: Morus notabilis ABSCISIC ACID-INSENSITIVE 5-like protein 1 (LOC21405165), mRNA	XM_010091529	0.829	1.73e-20	PREDICTED: Morus notabilis	113.997
MYB
HL.SW.v1.0.G014497.1	PREDICTED: Morus notabilis ribonuclease J (LOC21385762), transcript variant X1, mRNA	XM_024171383	0.862	0	PREDICTED: Morus notabilis	1508
HL.SW.v1.0.G026175.1	PREDICTED: Ziziphus jujuba trihelix transcription factor ASR3 (LOC107429714), mRNA	XM_016040454	0.738	0	PREDICTED: Ziziphus jujuba	692.878
HL.SW.v1.0.G045672.1	PREDICTED: Hevea brasiliensis trihelix transcription factor ASIL1-like (LOC110632020), mRNA	XM_021780110	0.738	0	PREDICTED: Hevea brasiliensis	765.915
HL.SW.v1.0.G026564.1	PREDICTED: Morus notabilis trihelix transcription factor GT-4 (LOC21400646), mRNA	XM_010113329	0.782	0	PREDICTED: Morus notabilis	936.333
HL.SW.v1.0.G045131.1	PREDICTED: Morus notabilis trihelix transcription factor GT-2 (LOC21400857), mRNA	XM_010110339	0.803	1.05e-85	PREDICTED: Morus notabilis	330.401
HL.SW.v1.0.G014375.1	PREDICTED: Juglans regia trihelix transcription factor GTL1-like (LOC108982453), transcript variant X6, mRNA	XM_018953830	0.855	6.6e-82	PREDICTED: Juglans regia	316.876
HL.SW.v1.0.G028697.1	PREDICTED: Ziziphus jujuba trihelix transcription factor PTL (LOC107434964), mRNA	XM_025067730	0.715	4.43e-160	PREDICTED: Ziziphus jujuba	577.463
HL.SW.v1.0.G032357.1	PREDICTED: Morus notabilis trihelix transcription factor GTL2 (LOC21389601), transcript variant X2, mRNA	XM_010091953	0.87	5.07e-77	PREDICTED: Morus notabilis	300.646
HL.SW.v1.0.G013143.1	PREDICTED: Morus notabilis trihelix transcription factor GT-2 (LOC21393904), mRNA	XM_010089361	0.76	5.41e-121	PREDICTED: Morus notabilis	447.62
HL.SW.v1.0.G026176.1	PREDICTED: Ziziphus jujuba trihelix transcription factor ASR3 (LOC107429714), mRNA	XM_016040454	0.776	1.04e-142	PREDICTED: Ziziphus jujuba	518.853
HL.SW.v1.0.G042534.1	PREDICTED: Ziziphus jujuba trihelix transcription factor ASIL1 (LOC107426678), mRNA	XM_016036921	0.767	8.04e-81	PREDICTED: Ziziphus jujuba	313.269
HL.SW.v1.0.G037148.1	PREDICTED: Prunus mume uncharacterized LOC103331547 (LOC103331547), mRNA	XM_008234180	0.796	0	PREDICTED: Prunus mume	777.637
HL.SW.v1.0.G009297.1	PREDICTED: Nicotiana attenuata uncharacterized LOC109234791 (LOC109234791), mRNA	XM_019400850	0.838	3.42e-79	PREDICTED: Nicotiana attenuata	308.761
HL.SW.v1.0.G020215.1	PREDICTED: Ziziphus jujuba trihelix transcription factor ASIL1 (LOC107426678), mRNA	XM_016036921	0.74	3.65e-85	PREDICTED: Ziziphus jujuba	327.696
HL.SW.v1.0.G011445.1	PREDICTED: Prunus persica trihelix transcription factor PTL (LOC18786715), mRNA	XM_020556585	0.885	1.19e-97	PREDICTED: Prunus persica	370.075
HL.SW.v1.0.G036184.1	PREDICTED: Ziziphus jujuba trihelix transcription factor ASR3 (LOC107429714), mRNA	XM_016040454	0.775	4.73e-147	PREDICTED: Ziziphus jujuba	533.28
NAC
HL.SW.v1.0.G005640.1	PREDICTED: Morus notabilis NAC domain-containing protein 30 (LOC21390256), mRNA	XM_024164680	0.747	0	PREDICTED: Morus notabilis	684.763
HL.SW.v1.0.G035065.1	PREDICTED: Juglans regia NAC domain-containing protein 90-like (LOC108989571), mRNA	XM_018963221	0.784	1.13e-85	PREDICTED: Juglans regia	329.499
HL.SW.v1.0.G035408.1	PREDICTED: Morus notabilis NAC transcription factor 56 (LOC21397536), mRNA	XM_010105808	0.813	3.02e-118	PREDICTED: Morus notabilis	437.702
HL.SW.v1.0.G009784.1	PREDICTED: Morus notabilis NAC transcription factor 25 (LOC21395363), mRNA	XM_010102275	0.802	7.58e-126	PREDICTED: Morus notabilis	463.85
HL.SW.v1.0.G020386.1	PREDICTED: Pyrus x bretschneideri NAC transcription factor 56 (LOC103927424), mRNA	XM_009336347	0.814	2.32e-151	PREDICTED: Pyrus x	547.707
HL.SW.v1.0.G005365.1	PREDICTED: Morus notabilis NAC domain-containing protein 2 (LOC21391307), mRNA	XM_010094806	0.764	0	PREDICTED: Morus notabilis	650.499
HL.SW.v1.0.G034009.1	PREDICTED: Morus notabilis uncharacterized LOC21402535 (LOC21402535), transcript variant X2, mRNA	XM_010108816	0.723	2.66e-11	PREDICTED: Morus notabilis	82.4379
HL.SW.v1.0.G009649.1	PREDICTED: Prunus persica NAC domain-containing protein 100 (LOC18784364), mRNA	XM_007215553	0.793	4.19e-129	PREDICTED: Prunus persica	473.769
HL.SW.v1.0.G019549.1	PREDICTED: Morus notabilis NAC domain-containing protein 7 (LOC21401962), mRNA	XM_024163861	0.899	1.46e-147	PREDICTED: Morus notabilis	535.083
HL.SW.v1.0.G035931.1	PREDICTED: Morus notabilis NAC domain-containing protein 100 (LOC21396746), mRNA	XM_010089829	0.872	3.94e-47	PREDICTED: Morus notabilis	202.362
HL.SW.v1.0.G005163.1	PREDICTED: Morus notabilis uncharacterized LOC21402541 (LOC21402541), mRNA	XM_010108822	0.732	2.33e-18	PREDICTED: Morus notabilis	105.882
HL.SW.v1.0.G009272.1	PREDICTED: Morus notabilis NAC domain-containing protein 73 (LOC21393817), mRNA	XM_010095659	0.814	0	PREDICTED: Morus notabilis	896.659
HL.SW.v1.0.G001728.1	PREDICTED: Fragaria vesca subsp. vesca NAC domain-containing protein 21/22-like (LOC101304364), transcript variant X2, mRNA	XM_011462566	0.767	8.1e-113	PREDICTED: Fragaria vesca	420.57
HL.SW.v1.0.G016378.1	PREDICTED: Quercus suber NAC domain-containing protein 83-like (LOC111994497), mRNA	XM_024026388	0.8	0	PREDICTED: Quercus suber	692.878
HL.SW.v1.0.G014470.1	PREDICTED: Morus notabilis NAC domain-containing protein 43 (LOC21398464), mRNA	XM_010101914	0.778	3.92e-180	PREDICTED: Morus notabilis	644.187
HL.SW.v1.0.G034529.1	PREDICTED: Ziziphus jujuba NAC domain-containing protein 79 (LOC107420683), transcript variant X3, mRNA	XM_016029702	0.741	0	PREDICTED: Ziziphus jujuba	669.434
HL.SW.v1.0.G008530.1	PREDICTED: Gossypium arboreum protein CUP-SHAPED COTYLEDON 2-like (LOC108463238), transcript variant X3, mRNA	XM_017763178	0.774	6.21e-165	PREDICTED: Gossypium arboreum	592.791
HL.SW.v1.0.G018182.1	PREDICTED: Morus notabilis uncharacterized LOC21402535 (LOC21402535), transcript variant X2, mRNA	XM_010108816	0.75	2.04e-06	PREDICTED: Morus notabilis	66.2076
HL.SW.v1.0.G000878.1	PREDICTED: Morus notabilis NAC domain-containing protein 87 (LOC21396856), mRNA	XM_010090182	0.771	7.57e-164	PREDICTED: Morus notabilis	589.185
HL.SW.v1.0.G021104.1	PREDICTED: Prunus mume protein CUP-SHAPED COTYLEDON 3 (LOC103336634), mRNA	XM_008239703	0.844	3.45e-54	PREDICTED: Prunus mume	224.904
HL.SW.v1.0.G045589.1	PREDICTED: Morus notabilis SUPPRESSOR OF GAMMA RESPONSE 1 (LOC112091010), transcript variant X2, mRNA	XM_024163634	0.819	0	PREDICTED: Morus notabilis	1303.32
HL.SW.v1.0.G044753.1	PREDICTED: Morus notabilis SUPPRESSOR OF GAMMA RESPONSE 1 (LOC21403472), mRNA	XM_024173771	0.808	0	PREDICTED: Morus notabilis	790.26
HL.SW.v1.0.G040977.1	PREDICTED: Quercus suber NAC domain-containing protein 2-like (LOC112035692), mRNA	XM_024068524	0.783	0	PREDICTED: Quercus suber	697.387
HL.SW.v1.0.G009856.1	PREDICTED: Prunus avium transcription factor JUNGBRUNNEN 1-like (LOC110769006), mRNA	XM_021972905	0.747	1.78e-108	PREDICTED: Prunus avium	406.143
HL.SW.v1.0.G046733.1	PREDICTED: Morus notabilis NAC domain-containing protein 86 (LOC21384596), partial mRNA	XM_010107303	0.752	0	PREDICTED: Morus notabilis	966.99
HL.SW.v1.0.G044172.1	PREDICTED: Morus notabilis NAC domain-containing protein 43 (LOC21406186), mRNA	XM_024168388	0.819	0	PREDICTED: Morus notabilis	686.566
HL.SW.v1.0.G027235.1	PREDICTED: Morus notabilis NAC domain-containing protein 104 (LOC21406929), transcript variant X1, mRNA	XM_010105577	0.835	1.37e-179	PREDICTED: Morus notabilis	642.384
HL.SW.v1.0.G020849.1	PREDICTED: Morus notabilis NAC domain-containing protein 7 (LOC21404074), transcript variant X2, mRNA	XM_024171971	0.716	0	PREDICTED: Morus notabilis	650.499
HL.SW.v1.0.G004549.1	PREDICTED: Morus notabilis NAC domain-containing protein 90 (LOC21399352), mRNA	XM_010103708	0.81	0	PREDICTED: Morus notabilis	650.499
HL.SW.v1.0.G031438.1	PREDICTED: Morus notabilis protein SOMBRERO (LOC21406743), mRNA	XM_010097700	0.761	0	PREDICTED: Morus notabilis	789.358
HL.SW.v1.0.G009399.1	Morus alba NAC domain containing transcription factor 78-like protein mRNA, complete cds	KR060016	0.757	0	Morus alba	1287.09
HL.SW.v1.0.G026417.1	PREDICTED: Morus notabilis NAC domain-containing protein 73 (LOC21398166), transcript variant X2, mRNA	XM_024175293	0.857	0	PREDICTED: Morus notabilis	663.123
HL.SW.v1.0.G021105.1	PREDICTED: Juglans regia protein CUP-SHAPED COTYLEDON 3-like (LOC109022232), mRNA	XM_019005075	0.871	1.79e-89	PREDICTED: Juglans regia	342.123
HL.SW.v1.0.G031875.1	PREDICTED: Morus notabilis protein NTM1-like 9 (LOC21386173), mRNA	XM_010104767	0.813	9.84e-169	PREDICTED: Morus notabilis	605.415
HL.SW.v1.0.G000619.1	PREDICTED: Durio zibethinus NAC domain-containing protein 37-like (LOC111292351), mRNA	XM_022884680	0.793	8.63e-157	PREDICTED: Durio zibethinus	566.642
HL.SW.v1.0.G034029.1	PREDICTED: Morus notabilis NAC domain-containing protein 75 (LOC21390392), mRNA	XM_010112561	0.83	0	PREDICTED: Morus notabilis	935.431
HL.SW.v1.0.G011193.1	PREDICTED: Morus notabilis NAC domain-containing protein 83 (LOC21392182), mRNA	XM_010095636	0.819	8.1e-113	PREDICTED: Morus notabilis	419.668
HL.SW.v1.0.G020466.1	PREDICTED: Morus notabilis NAC domain-containing protein 83 (LOC21392182), mRNA	XM_010095636	0.819	8.1e-113	PREDICTED: Morus notabilis	419.668
HL.SW.v1.0.G036821.1	PREDICTED: Ziziphus jujuba SUPPRESSOR OF GAMMA RESPONSE 1 (LOC107415239), transcript variant X2, mRNA	XM_016023534	0.742	8.1e-113	PREDICTED: Ziziphus jujuba	419.668
HL.SW.v1.0.G025856.1	Morus alba cultivar Husang China NAC domain-containing protein (CUC2) mRNA, partial cds	MF624356	0.702	2.48e-119	Morus alba	441.308
HL.SW.v1.0.G034382.1	PREDICTED: Morus notabilis NAC transcription factor 29 (LOC21398766), transcript variant X1, mRNA	XM_010110392	0.826	0	PREDICTED: Morus notabilis	817.311
HL.SW.v1.0.G020941.1	PREDICTED: Morus notabilis NAC domain-containing protein 86 (LOC21402179), mRNA	XM_010094171	0.799	0	PREDICTED: Morus notabilis	984.122
HL.SW.v1.0.G036702.1	PREDICTED: Morus notabilis protein NTM1-like 9 (LOC21402530), mRNA	XM_024172695	0.717	7.61e-50	PREDICTED: Morus notabilis	211.379
HL.SW.v1.0.G006494.1	PREDICTED: Prunus mume protein FEZ (LOC103329997), mRNA	XM_008232537	0.851	0	PREDICTED: Prunus mume	650.499
HL.SW.v1.0.G013166.1	Humulus lupulus clone GT5-C1-17 microsatellite sequence	EU094970	0.992	4.78e-122	Humulus lupulus	450.325
HL.SW.v1.0.G000888.1	PREDICTED: Morus notabilis protein BEARSKIN2 (LOC112094574), mRNA	XM_024175846	0.817	1.12e-142	PREDICTED: Morus notabilis	519.755
HL.SW.v1.0.G041306.1	PREDICTED: Morus notabilis protein CUP-SHAPED COTYLEDON 3 (LOC21389109), mRNA	XM_010103110	0.874	4.19e-148	PREDICTED: Morus notabilis	537.789
HL.SW.v1.0.G032767.1	Humulus lupulus clone GT5-C1-17 microsatellite sequence	EU094970	0.764	6.68e-19	Humulus lupulus	108.587
HL.SW.v1.0.G026083.1	PREDICTED: Morus notabilis NAC domain-containing protein 18 (LOC21407150), mRNA	XM_010109253	0.781	1.05e-98	PREDICTED: Morus notabilis	373.682
HL.SW.v1.0.G044515.1	PREDICTED: Morus notabilis NAC domain-containing protein 104 (LOC21403576), mRNA	XM_010092528	0.713	8.66e-81	PREDICTED: Morus notabilis	313.269
HL.SW.v1.0.G010657.1	PREDICTED: Morus notabilis protein CUP-SHAPED COTYLEDON 1 (LOC21402876), mRNA	XM_010096449	0.832	6.63e-171	PREDICTED: Morus notabilis	612.628
HL.SW.v1.0.G011042.1	Humulus lupulus clone GT5-C1-17 microsatellite sequence	EU094970	0.992	4.78e-122	Humulus lupulus	450.325
HL.SW.v1.0.G011145.1	PREDICTED: Morus notabilis NAC domain-containing protein 60 (LOC21399367), mRNA	XM_024169286	0.834	4.19e-129	PREDICTED: Morus notabilis	473.769
HL.SW.v1.0.G020409.1	Humulus lupulus clone GT5-C1-17 microsatellite sequence	EU094970	0.992	4.78e-122	Humulus lupulus	450.325
HL.SW.v1.0.G017885.1	Boehmeria nivea NAC domain-containing protein (NAC11) mRNA, complete cds	KF874835	0.703	0	Boehmeria nivea	883.134
HL.SW.v1.0.G034044.1	PREDICTED: Morus notabilis NAC transcription factor 47 (LOC21396853), mRNA	XM_010090179	0.691	1.2e-110	PREDICTED: Morus notabilis	412.454
HL.SW.v1.0.G025992.1	PREDICTED: Morus notabilis NAC domain-containing protein 18 (LOC21407150), mRNA	XM_010109253	0.731	1.9e-114	PREDICTED: Morus notabilis	425.078
HL.SW.v1.0.G005390.1	PREDICTED: Morus notabilis putative NAC domain-containing protein 94 (LOC21384632), mRNA	XM_010098248	0.878	0	PREDICTED: Morus notabilis	685.665
HL.SW.v1.0.G018728.1	PREDICTED: Morus notabilis protein CUP-SHAPED COTYLEDON 1 (LOC21402876), mRNA	XM_010096449	0.72	0	PREDICTED: Morus notabilis	647.794
HL.SW.v1.0.G038119.1	PREDICTED: Morus notabilis NAC domain-containing protein 7 (LOC21384338), mRNA	XM_024173260	0.908	1.2e-167	PREDICTED: Morus notabilis	601.808
HL.SW.v1.0.G035058.1	PREDICTED: Morus notabilis NAC domain-containing protein 104 (LOC21403576), mRNA	XM_010092528	0.706	8.11e-75	PREDICTED: Morus notabilis	293.432
HL.SW.v1.0.G002087.1	Humulus lupulus clone GT5-C1-17 microsatellite sequence	EU094970	0.879	8.13e-37	Humulus lupulus	167.196
HL.SW.v1.0.G019335.1	PREDICTED: Morus notabilis protein BEARSKIN2 (LOC112094574), mRNA	XM_024175846	0.817	1.12e-142	PREDICTED: Morus notabilis	519.755
HL.SW.v1.0.G016542.1	PREDICTED: Morus notabilis NAC domain-containing protein 83 (LOC21389127), mRNA	XM_010112633	0.702	8.66e-81	PREDICTED: Morus notabilis	314.171
HL.SW.v1.0.G009400.1	Boehmeria nivea NAC domain-containing protein (NAC23) mRNA, complete cds	KF874847	0.773	0	Boehmeria nivea	1063.47
HL.SW.v1.0.G013425.1	PREDICTED: Morus notabilis NAC domain-containing protein 22 (LOC21397501), mRNA	XM_010105016	0.813	5.81e-178	PREDICTED: Morus notabilis	636.072
HL.SW.v1.0.G021766.1	PREDICTED: Morus notabilis NAC domain-containing protein 82 (LOC21403605), transcript variant X2, mRNA	XM_024161984	0.785	1.78e-127	PREDICTED: Morus notabilis	469.261
HL.SW.v1.0.G021106.1	PREDICTED: Juglans regia protein CUP-SHAPED COTYLEDON 3-like (LOC109022232), mRNA	XM_019005075	0.864	4.2e-110	PREDICTED: Juglans regia	411.553
HL.SW.v1.0.G028514.1	PREDICTED: Hevea brasiliensis NAC domain-containing protein 35 (LOC110655184), transcript variant X2, mRNA	XM_021811391	0.874	4.19e-148	PREDICTED: Hevea brasiliensis	537.789
HL.SW.v1.0.G008629.1	PREDICTED: Morus notabilis NAC domain-containing protein 17 (LOC21399517), mRNA	XM_010096586	0.752	0	PREDICTED: Morus notabilis	750.586
HL.SW.v1.0.G012590.1	PREDICTED: Morus notabilis NAC domain-containing protein 86 (LOC21407813), transcript variant X2, mRNA	XM_010101369	0.804	0	PREDICTED: Morus notabilis	686.566
HL.SW.v1.0.G000208.1	PREDICTED: Morus notabilis protein SOMBRERO (LOC21406743), mRNA	XM_010097700	0.76	0	PREDICTED: Morus notabilis	784.85
HL.SW.v1.0.G036073.1	PREDICTED: Morus notabilis NAC domain-containing protein 72 (LOC21389501), mRNA	XM_010091201	0.793	0	PREDICTED: Morus notabilis	907.479
HL.SW.v1.0.G044249.1	Boehmeria nivea NAC domain-containing protein (NAC13) mRNA, complete cds	KF874837	0.786	0	Boehmeria nivea	687.468
WRKY
HL.SW.v1.0.G018554.1	PREDICTED: Morus notabilis probable WRKY transcription factor 72 (LOC21403962), mRNA	XM_010098047	0.836	6.92e-122	PREDICTED: Morus notabilis	450.325
HL.SW.v1.0.G045610.1	Ziziphus jujuba WRKY transcription factor 64 (WRKY64) mRNA, complete cds	MG493481	0.739	2.58e-108	Ziziphus jujuba	406.143
HL.SW.v1.0.G004113.1	PREDICTED: Ziziphus jujuba probable WRKY transcription factor 27 (LOC107414664), mRNA	XM_016022820	0.848	1.34e-86	PREDICTED: Ziziphus jujuba	334.008
HL.SW.v1.0.G018579.1	PREDICTED: Morus notabilis probable WRKY transcription factor 12 (LOC21385233), mRNA	XM_024174028	0.786	6.46e-173	PREDICTED: Morus notabilis	620.743
HL.SW.v1.0.G019161.1	PREDICTED: Morus notabilis probable WRKY transcription factor 32 (LOC21393236), transcript variant X2, mRNA	XM_024161223	0.876	1.62e-180	PREDICTED: Morus notabilis	645.089
HL.SW.v1.0.G020812.1	PREDICTED: Morus notabilis probable WRKY transcription factor 33 (LOC21397160), transcript variant X2, mRNA	XM_010095265	0.743	0	PREDICTED: Morus notabilis	1041.83
HL.SW.v1.0.G001346.1	PREDICTED: Morus notabilis probable WRKY transcription factor 23 (LOC112091004), mRNA	XM_024163606	0.793	2.57e-146	PREDICTED: Morus notabilis	531.477
HL.SW.v1.0.G017741.1	PREDICTED: Morus notabilis probable WRKY transcription factor 20 (LOC21392834), mRNA	XM_010098975	0.827	0	PREDICTED: Morus notabilis	1747.85
HL.SW.v1.0.G045222.1	PREDICTED: Morus notabilis probable WRKY transcription factor 43 (LOC21404343), mRNA	XM_010114665	0.869	4.98e-111	PREDICTED: Morus notabilis	415.159
HL.SW.v1.0.G006560.1	Ziziphus jujuba WRKY transcription factor 64 (WRKY64) mRNA, complete cds	MG493481	0.772	2.42e-45	Ziziphus jujuba	196.05
HL.SW.v1.0.G004228.1	PREDICTED: Morus notabilis probable WRKY transcription factor 57 (LOC21390075), transcript variant X7, mRNA	XM_024174105	0.72	1.98e-141	PREDICTED: Morus notabilis	516.148
HL.SW.v1.0.G006453.1	PREDICTED: Morus notabilis probable WRKY transcription factor 65 (LOC21384552), mRNA	XM_024171168	0.755	2.41e-159	PREDICTED: Morus notabilis	575.659
HL.SW.v1.0.G034454.1	PREDICTED: Morus notabilis probable WRKY transcription factor 71 (LOC21404237), transcript variant X2, mRNA	XM_024169345	0.755	1.98e-160	PREDICTED: Morus notabilis	579.266
HL.SW.v1.0.G003953.1	Citrullus lanatus SUSIWM1 mRNA, complete cds	KY367353	0.735	7.42e-33	Citrullus lanatus	154.573
HL.SW.v1.0.G018149.1	PREDICTED: Morus notabilis probable WRKY transcription factor 40 (LOC21396400), transcript variant X2, mRNA	XM_024168587	0.713	5.68e-104	PREDICTED: Morus notabilis	391.716
HL.SW.v1.0.G034368.1	PREDICTED: Morus notabilis probable WRKY transcription factor 50 (LOC21387306), mRNA	XM_010093667	0.833	2.12e-71	PREDICTED: Morus notabilis	283.514
HL.SW.v1.0.G021644.1	PREDICTED: Morus notabilis probable WRKY transcription factor 65 (LOC21393058), mRNA	XM_010088928	0.828	1.1e-68	PREDICTED: Morus notabilis	274.497
HL.SW.v1.0.G039215.1	PREDICTED: Morus notabilis probable WRKY transcription factor 11 (LOC112092427), mRNA	XM_024168551	0.805	6.07e-110	PREDICTED: Morus notabilis	411.553
HL.SW.v1.0.G001518.1	PREDICTED: Morus notabilis probable WRKY transcription factor 2 (LOC21388745), mRNA	XM_010093939	0.8	0	PREDICTED: Morus notabilis	1278.07
HL.SW.v1.0.G041031.1	PREDICTED: Morus notabilis probable WRKY transcription factor 7 (LOC21384187), transcript variant X2, mRNA	XM_010095224	0.723	5.66e-180	PREDICTED: Morus notabilis	643.286
HL.SW.v1.0.G044429.1	PREDICTED: Morus notabilis probable WRKY transcription factor 32 (LOC21393236), transcript variant X2, mRNA	XM_024161223	0.822	0	PREDICTED: Morus notabilis	1137.41
HL.SW.v1.0.G020668.1	PREDICTED: Juglans regia probable WRKY transcription factor 48 (LOC109010772), mRNA	XM_018991684	0.864	3.36e-94	PREDICTED: Juglans regia	359.255
HL.SW.v1.0.G003647.1	PREDICTED: Ziziphus jujuba probable WRKY transcription factor 27 (LOC107414664), mRNA	XM_016022820	0.848	1.34e-86	PREDICTED: Ziziphus jujuba	334.008
HL.SW.v1.0.G015043.1	PREDICTED: Juglans regia WRKY transcription factor WRKY24-like (LOC108996946), transcript variant X2, mRNA	XM_018973001	0.743	0	PREDICTED: Juglans regia	1120.28
HL.SW.v1.0.G014484.1	PREDICTED: Morus notabilis WRKY transcription factor SUSIBA2 (LOC21398241), mRNA	XM_010112773	0.778	1.17e-112	PREDICTED: Morus notabilis	420.57
HL.SW.v1.0.G017510.1	PREDICTED: Morus notabilis probable WRKY transcription factor 4 (LOC21398806), transcript variant X2, mRNA	XM_024173648	0.787	0	PREDICTED: Morus notabilis	1004.86
HL.SW.v1.0.G024720.1	PREDICTED: Morus notabilis probable WRKY transcription factor 17 (LOC21402767), mRNA	XM_010113809	0.734	0	PREDICTED: Morus notabilis	703.698
HL.SW.v1.0.G042551.1	PREDICTED: Morus notabilis probable WRKY transcription factor 35 (LOC21408631), mRNA	XM_010100214	0.882	1.09e-144	PREDICTED: Morus notabilis	526.968
HL.SW.v1.0.G028610.1	PREDICTED: Morus notabilis probable WRKY transcription factor 43 (LOC21404343), mRNA	XM_010114665	0.872	1.17e-112	PREDICTED: Morus notabilis	419.668
HL.SW.v1.0.G015568.1	PREDICTED: Morus notabilis probable WRKY transcription factor 31 (LOC21395165), mRNA	XM_010091172	0.766	0	PREDICTED: Morus notabilis	675.746
HL.SW.v1.0.G009845.1	PREDICTED: Ziziphus jujuba WRKY transcription factor 1 (LOC107417003), mRNA	XM_016025559	0.763	5.3e-174	PREDICTED: Ziziphus jujuba	623.449
HL.SW.v1.0.G031565.1	PREDICTED: Morus notabilis probable WRKY transcription factor 35 (LOC21394526), mRNA	XM_024170278	0.786	2.76e-76	PREDICTED: Morus notabilis	298.842
HL.SW.v1.0.G034544.1	PREDICTED: Morus notabilis probable WRKY transcription factor 49 (LOC21392770), transcript variant X2, mRNA	XM_024172829	0.702	1.03e-24	PREDICTED: Morus notabilis	127.522
HL.SW.v1.0.G031934.1	Ziziphus jujuba WRKY transcription factor 68 (WRKY68) mRNA, complete cds	MG493485	0.769	1.62e-142	Ziziphus jujuba	518.853
HL.SW.v1.0.G010282.1	Humulus lupulus wrky1 gene for WRKY transcription factor, exons 1-2	LM611909	0.998	0	Humulus lupulus	811.901
HL.SW.v1.0.G040003.1	Humulus lupulus mRNA for WRKY transcription factor (Wrky2 gene), clone 3320	HG983332	0.999	0	Humulus lupulus	1453.9
HL.SW.v1.0.G041470.1	PREDICTED: Morus notabilis uncharacterized LOC21411778 (LOC21411778), mRNA	XM_024174060	0.883	0	PREDICTED: Morus notabilis	2209.51
HL.SW.v1.0.G022049.1	PREDICTED: Morus notabilis probable WRKY transcription factor 50 (LOC21387306), mRNA	XM_010093667	0.805	1.17e-74	PREDICTED: Morus notabilis	293.432
HL.SW.v1.0.G043711.1	PREDICTED: Morus notabilis probable WRKY transcription factor 7 (LOC21384187), transcript variant X2, mRNA	XM_010095224	0.722	2.41e-178	PREDICTED: Morus notabilis	638.777
HL.SW.v1.0.G008147.1	PREDICTED: Morus notabilis probable WRKY transcription factor 46 (LOC21400587), mRNA	XM_010097487	0.71	1.09e-144	PREDICTED: Morus notabilis	526.968
HL.SW.v1.0.G038008.1	PREDICTED: Coffea arabica probable WRKY transcription factor 43 (LOC113705567), mRNA	XM_027227467	0.757	2.76e-57	PREDICTED: Coffea arabica	236.626
HL.SW.v1.0.G043373.1	PREDICTED: Quercus suber probable WRKY transcription factor 3 (LOC112034995), transcript variant X1, mRNA	XM_024067818	0.747	0	PREDICTED: Quercus suber	925.513
HL.SW.v1.0.G033901.1	Ziziphus jujuba WRKY transcription factor 68 (WRKY68) mRNA, complete cds	MG493485	0.77	1.33e-143	Ziziphus jujuba	522.46
HL.SW.v1.0.G000560.1	Ziziphus jujuba WRKY transcription factor 64 (WRKY64) mRNA, complete cds	MG493481	0.773	1.99e-27	Ziziphus jujuba	137.441
HL.SW.v1.0.G034794.1	PREDICTED: Morus notabilis probable WRKY transcription factor 40 (LOC21396400), transcript variant X2, mRNA	XM_024168587	0.757	1.86e-78	PREDICTED: Morus notabilis	306.957
HL.SW.v1.0.G000105.1	PREDICTED: Morus notabilis probable WRKY transcription factor 32 (LOC21393236), transcript variant X2, mRNA	XM_024161223	0.811	2.26e-153	PREDICTED: Morus notabilis	555.822
HL.SW.v1.0.G025688.1	PREDICTED: Morus notabilis probable WRKY transcription factor 31 (LOC21397330), transcript variant X2, mRNA	XM_010100880	0.714	0	PREDICTED: Morus notabilis	794.769
HL.SW.v1.0.G018744.1	PREDICTED: Morus notabilis probable WRKY transcription factor 46 (LOC21400587), mRNA	XM_010097487	0.714	1.42e-149	PREDICTED: Morus notabilis	542.297
HL.SW.v1.0.G036750.1	PREDICTED: Prunus persica probable WRKY transcription factor 2 (LOC18774256), mRNA	XM_007206947	0.724	2.41e-178	PREDICTED: Prunus persica	637.875
HL.SW.v1.0.G002705.1	PREDICTED: Durio zibethinus probable WRKY transcription factor 28 (LOC111274892), mRNA	XM_022859889	0.859	4.09e-74	PREDICTED: Durio zibethinus	292.53
HL.SW.v1.0.G024741.1	PREDICTED: Morus notabilis probable WRKY transcription factor 70 (LOC21387718), mRNA	XM_010099709	0.732	7.4e-71	PREDICTED: Morus notabilis	281.71
HL.SW.v1.0.G014435.1	PREDICTED: Morus notabilis probable WRKY transcription factor 53 (LOC21395283), mRNA	XM_010106666	0.789	0	PREDICTED: Morus notabilis	928.218
HL.SW.v1.0.G021654.1	Humulus lupulus mRNA for WRKY transcription factor (Wrky3 gene), clone 3323	HG983333	0.969	0	Humulus lupulus	1438.57
HL.SW.v1.0.G009144.1	Solanum pennellii chromosome ch11, complete genome	HG975450	0.714	1.18e-17	Solanum pennellii	104.98
HL.SW.v1.0.G041830.1	PREDICTED: Morus notabilis probable WRKY transcription factor 13 (LOC21388651), mRNA	XM_010088610	0.849	3.35e-132	PREDICTED: Morus notabilis	484.589
HL.SW.v1.0.G033492.1	Humulus lupulus mRNA for WRKY transcription factor (Wrky5 gene), cultivar Osvald's 72, clone 4201	HG983334	0.995	0	Humulus lupulus	740.668
HL.SW.v1.0.G020024.1	PREDICTED: Morus notabilis probable WRKY transcription factor 72 (LOC21391022), mRNA	XM_010088263	0.746	0	PREDICTED: Morus notabilis	738.864
HL.SW.v1.0.G001378.1	PREDICTED: Morus notabilis WRKY transcription factor 44 (LOC21387383), transcript variant X2, mRNA	XM_024168474	0.714	0	PREDICTED: Morus notabilis	764.111
HL.SW.v1.0.G005483.1	PREDICTED: Prunus avium probable WRKY transcription factor 21 (LOC110763432), mRNA	XM_021966219	0.844	0	PREDICTED: Prunus avium	1170.77
HL.SW.v1.0.G023604.1	PREDICTED: Morus notabilis WRKY transcription factor 22 (LOC21390126), mRNA	XM_010114322	0.738	1.43e-73	PREDICTED: Morus notabilis	290.727
HL.SW.v1.0.G010264.1	PREDICTED: Morus notabilis probable WRKY transcription factor 72 (LOC21385578), mRNA	XM_010104567	0.711	5.67e-161	PREDICTED: Morus notabilis	581.069
HL.SW.v1.0.G012491.1	PREDICTED: Populus trichocarpa probable WRKY transcription factor 75 (LOC7456246), mRNA	XM_002300084	0.841	2.58e-89	PREDICTED: Populus trichocarpa	342.123
HL.SW.v1.0.G017721.1	PREDICTED: Morus notabilis probable WRKY transcription factor 53 (LOC21394712), mRNA	XM_010099557	0.793	4.36e-137	PREDICTED: Morus notabilis	501.721
HL.SW.v1.0.G045601.1	PREDICTED: Morus notabilis probable WRKY transcription factor 9 (LOC112092978), mRNA	XM_024170424	0.719	1.73e-148	PREDICTED: Morus notabilis	539.592
HL.SW.v1.0.G032469.1	PREDICTED: Cajanus cajan probable WRKY transcription factor 15 (LOC109811125), transcript variant X2, mRNA	XM_020374771	0.772	1.74e-91	PREDICTED: Cajanus cajan	349.336
bHLH
HL.SW.v1.0.G011680.1	Humulus lupulus mRNA for basic helix-loop-helix transcription factor (bHLH1 gene), cultivar Osvald's 72, clone 2512	FN646080	0.998	0	Humulus lupulus	1010.27
HL.SW.v1.0.G026813.1	Humulus lupulus mRNA for basic helix-loop-helix transcription factor (bHLH2 gene), cultivar Osvald's 72, clone 3497	FR751553	0.995	0	Humulus lupulus	2966.93
HL.SW.v1.0.G018574.1	Humulus lupulus mRNA for bHLH transcription factor (bHLH4 gene), cultivar Osvald's 72, clone 4177	HG983336	0.988	0	Humulus lupulus	3386.21
HL.SW.v1.0.G013997.1	Prunus pseudocerasus isolate Unigene13488 bHLH transcription factor mRNA, complete cds	KP689416	0.79	0	Prunus pseudocerasus	892.15
HL.SW.v1.0.G000440.1	PREDICTED: Fragaria vesca subsp. vesca transcription factor bHLH18-like (LOC101302784), mRNA	XM_004288253	0.749	1.37e-112	PREDICTED: Fragaria vesca	418.766
HL.SW.v1.0.G031531.1	PREDICTED: Fragaria vesca subsp. vesca transcription factor MYC2-like (LOC101308180), mRNA	XM_004300191	0.713	0	PREDICTED: Fragaria vesca	1028.3
HL.SW.v1.0.G026980.1	PREDICTED: Prunus persica transcription factor DYT1 (LOC18778293), mRNA	XM_007212806	0.731	1.38e-74	PREDICTED: Prunus persica	291.629
HL.SW.v1.0.G022805.1	PREDICTED: Prunus persica transcription factor bHLH67 (LOC18784699), mRNA	XM_007217978	0.734	0	PREDICTED: Prunus persica	788.457
HL.SW.v1.0.G021604.1	PREDICTED: Prunus mume transcription factor bHLH30-like (LOC103324936), mRNA	XM_008227049	0.753	5.83e-149	PREDICTED: Prunus mume	538.69
HL.SW.v1.0.G005794.1	PREDICTED: Prunus mume transcription factor bHLH131-like (LOC103334359), mRNA	XM_008237319	0.791	2.18e-40	PREDICTED: Prunus mume	178.918
HL.SW.v1.0.G006663.1	PREDICTED: Pyrus x bretschneideri transcription factor SPEECHLESS-like (LOC103948059), mRNA	XM_009359053	0.724	3.45e-120	PREDICTED: Pyrus x	444.013
HL.SW.v1.0.G030704.1	PREDICTED: Morus notabilis transcription factor LHW (LOC21405125), mRNA	XM_010091489	0.771	0	PREDICTED: Morus notabilis	2107.62
HL.SW.v1.0.G011761.1	PREDICTED: Morus notabilis transcription factor bHLH121 (LOC21407670), mRNA	XM_010091985	0.862	0	PREDICTED: Morus notabilis	1032.81
HL.SW.v1.0.G034789.1	PREDICTED: Morus notabilis transcription factor HEC3 (LOC21403610), mRNA	XM_010092562	0.86	8.67e-90	PREDICTED: Morus notabilis	343.025
HL.SW.v1.0.G022548.1	PREDICTED: Morus notabilis transcription factor bHLH49 (LOC21409161), mRNA	XM_010093354	0.83	0	PREDICTED: Morus notabilis	1753.26
HL.SW.v1.0.G045035.1	PREDICTED: Morus notabilis transcription factor bHLH130 (LOC21391352), mRNA	XM_010093678	0.736	5.47e-105	PREDICTED: Morus notabilis	393.519
HL.SW.v1.0.G025850.1	PREDICTED: Morus notabilis transcription factor bHLH30 (LOC21405749), transcript variant X3, mRNA	XM_010095095	0.788	0	PREDICTED: Morus notabilis	787.555
HL.SW.v1.0.G038492.1	PREDICTED: Morus notabilis transcription factor SPATULA (LOC21394314), mRNA	XM_010095315	0.794	0	PREDICTED: Morus notabilis	690.173
HL.SW.v1.0.G025960.1	PREDICTED: Morus notabilis transcription factor HEC2 (LOC21394331), mRNA	XM_010095332	0.861	2.04e-91	PREDICTED: Morus notabilis	348.435
HL.SW.v1.0.G045595.1	PREDICTED: Morus notabilis transcription factor bHLH137 (LOC21392198), mRNA	XM_010095652	0.788	0	PREDICTED: Morus notabilis	753.291
HL.SW.v1.0.G010517.1	PREDICTED: Morus notabilis transcription factor PRE6 (LOC21403991), mRNA	XM_010098076	0.854	1.57e-86	PREDICTED: Morus notabilis	332.204
HL.SW.v1.0.G024064.1	PREDICTED: Morus notabilis transcription factor bHLH91 (LOC21406606), mRNA	XM_010099410	0.821	1.56e-143	PREDICTED: Morus notabilis	521.558
HL.SW.v1.0.G025338.1	PREDICTED: Morus notabilis transcription factor SPEECHLESS (LOC21394713), mRNA	XM_010099558	0.768	1.12e-170	PREDICTED: Morus notabilis	611.727
HL.SW.v1.0.G025417.1	PREDICTED: Morus notabilis transcription factor bHLH3 (LOC21389198), mRNA	XM_010101767	0.826	0	PREDICTED: Morus notabilis	1536.85
HL.SW.v1.0.G046363.1	PREDICTED: Morus notabilis transcription factor MYC2 (LOC21398450), mRNA	XM_010101900	0.782	8.14e-46	PREDICTED: Morus notabilis	196.05
HL.SW.v1.0.G017392.1	PREDICTED: Morus notabilis transcription factor bHLH68 (LOC21386297), mRNA	XM_010102336	0.87	0	PREDICTED: Morus notabilis	783.047
HL.SW.v1.0.G020451.1	PREDICTED: Morus notabilis transcription factor MYC2 (LOC21406208), mRNA	XM_010102376	0.742	6.24e-98	PREDICTED: Morus notabilis	370.075
HL.SW.v1.0.G028353.1	PREDICTED: Morus notabilis transcription factor MYC2 (LOC21406208), mRNA	XM_010102376	0.742	6.24e-98	PREDICTED: Morus notabilis	370.075
HL.SW.v1.0.G028354.1	PREDICTED: Morus notabilis transcription factor MYC2 (LOC21406208), mRNA	XM_010102376	0.74	1.79e-98	PREDICTED: Morus notabilis	370.977
HL.SW.v1.0.G014223.1	PREDICTED: Morus notabilis transcription factor bHLH162 (LOC21398114), mRNA	XM_010102893	0.86	3.94e-75	PREDICTED: Morus notabilis	294.334
HL.SW.v1.0.G044478.1	PREDICTED: Morus notabilis transcription factor bHLH153 (LOC21403305), transcript variant X1, mRNA	XM_010103087	0.858	1.12e-151	PREDICTED: Morus notabilis	547.707
HL.SW.v1.0.G008038.1	PREDICTED: Morus notabilis transcription factor PRE3 (LOC21389569), mRNA	XM_010104144	0.906	9.89e-102	PREDICTED: Morus notabilis	381.797
HL.SW.v1.0.G033561.1	PREDICTED: Morus notabilis transcription factor bHLH18 (LOC21399161), mRNA	XM_010106800	0.726	0	PREDICTED: Morus notabilis	664.024
HL.SW.v1.0.G017992.1	PREDICTED: Morus notabilis transcription factor bHLH51 (LOC21393220), mRNA	XM_010107135	0.755	1.57e-124	PREDICTED: Morus notabilis	458.44
HL.SW.v1.0.G008160.1	PREDICTED: Morus notabilis transcription factor bHLH96 (LOC21402732), mRNA	XM_010107997	0.792	8.64e-166	PREDICTED: Morus notabilis	595.496
HL.SW.v1.0.G038933.1	PREDICTED: Morus notabilis transcription factor bHLH94 (LOC21387089), mRNA	XM_010108554	0.704	1.79e-117	PREDICTED: Morus notabilis	434.997
HL.SW.v1.0.G028032.1	PREDICTED: Morus notabilis transcription factor bHLH30 (LOC21391096), mRNA	XM_010109382	0.75	4.79e-131	PREDICTED: Morus notabilis	480.081
HL.SW.v1.0.G035640.1	PREDICTED: Morus notabilis transcription factor bHLH30 (LOC21391096), mRNA	XM_010109382	0.751	1.13e-132	PREDICTED: Morus notabilis	484.589
HL.SW.v1.0.G018209.1	PREDICTED: Morus notabilis uncharacterized LOC21402320 (LOC21402320), mRNA	XM_010110227	0.734	2.65e-77	PREDICTED: Morus notabilis	301.547
HL.SW.v1.0.G032344.1	PREDICTED: Morus notabilis uncharacterized LOC21402320 (LOC21402320), mRNA	XM_010110227	0.75	2.48e-90	PREDICTED: Morus notabilis	344.828
HL.SW.v1.0.G043787.1	PREDICTED: Morus notabilis uncharacterized LOC21402320 (LOC21402320), mRNA	XM_010110227	0.77	2.18e-97	PREDICTED: Morus notabilis	368.272
HL.SW.v1.0.G000391.1	PREDICTED: Morus notabilis transcription factor PRE6 (LOC21409790), mRNA	XM_010110666	0.895	2.18e-97	PREDICTED: Morus notabilis	368.272
HL.SW.v1.0.G001614.1	PREDICTED: Morus notabilis transcription factor PIF1 (LOC21398268), mRNA	XM_010111371	0.765	0	PREDICTED: Morus notabilis	1234.79
HL.SW.v1.0.G034746.1	PREDICTED: Morus notabilis transcription factor bHLH84 (LOC21384528), mRNA	XM_010113225	0.803	1.37e-112	PREDICTED: Morus notabilis	418.766
HL.SW.v1.0.G041110.1	PREDICTED: Morus notabilis transcription factor bHLH84 (LOC21384528), mRNA	XM_010113225	0.8	5.84e-111	PREDICTED: Morus notabilis	412.454
HL.SW.v1.0.G025900.1	PREDICTED: Morus notabilis transcription factor bHLH155 (LOC21393102), transcript variant X1, mRNA	XM_010113598	0.85	0	PREDICTED: Morus notabilis	2519.69
HL.SW.v1.0.G003401.1	PREDICTED: Morus notabilis transcription factor bHLH123 (LOC21386488), mRNA	XM_010113774	0.778	3.02e-146	PREDICTED: Morus notabilis	529.673
HL.SW.v1.0.G033147.1	PREDICTED: Morus notabilis transcription factor bHLH106 (LOC21397816), mRNA	XM_010114537	0.78	2.17e-173	PREDICTED: Morus notabilis	620.743
HL.SW.v1.0.G039204.1	PREDICTED: Morus notabilis transcription factor bHLH121 (LOC21409323), mRNA	XM_010115044	0.797	0	PREDICTED: Morus notabilis	857.886
HL.SW.v1.0.G021363.1	PREDICTED: Nelumbo nucifera transcription factor bHLH74-like (LOC104609097), transcript variant X2, mRNA	XM_010275326	0.823	4.5e-49	PREDICTED: Nelumbo nucifera	206.87
HL.SW.v1.0.G027448.1	PREDICTED: Jatropha curcas transcription factor MUTE (LOC105631917), mRNA	XM_012214138	0.775	1.28e-125	PREDICTED: Jatropha curcas	461.145
HL.SW.v1.0.G001718.1	PREDICTED: Ziziphus jujuba transcription factor bHLH93-like (LOC107405176), mRNA	XM_016012189	0.734	0	PREDICTED: Ziziphus jujuba	727.142
HL.SW.v1.0.G005270.1	PREDICTED: Ziziphus jujuba transcription factor bHLH162 (LOC107406159), transcript variant X2, mRNA	XM_016013263	0.719	1.47e-61	PREDICTED: Ziziphus jujuba	249.25
HL.SW.v1.0.G005610.1	PREDICTED: Ziziphus jujuba transcription factor bHLH78-like (LOC107407281), mRNA	XM_016014544	0.697	0	PREDICTED: Ziziphus jujuba	772.226
HL.SW.v1.0.G025023.1	PREDICTED: Ziziphus jujuba transcription factor PIF3 (LOC107411687), transcript variant X2, mRNA	XM_016019323	0.777	0	PREDICTED: Ziziphus jujuba	1703.67
HL.SW.v1.0.G021415.1	PREDICTED: Ziziphus jujuba transcription factor bHLH149 (LOC107411753), mRNA	XM_016019404	0.737	3.69e-69	PREDICTED: Ziziphus jujuba	274.497
HL.SW.v1.0.G007232.1	PREDICTED: Ziziphus jujuba transcription factor UNE12-like (LOC107412218), transcript variant X2, mRNA	XM_016019938	0.778	0	PREDICTED: Ziziphus jujuba	888.544
HL.SW.v1.0.G030667.1	PREDICTED: Ziziphus jujuba transcription factor BIM3-like (LOC107416279), transcript variant X2, mRNA	XM_016024758	0.83	3.24e-38	PREDICTED: Ziziphus jujuba	171.705
HL.SW.v1.0.G002150.1	PREDICTED: Ziziphus jujuba transcription factor bHLH79 (LOC107418528), transcript variant X1, mRNA	XM_016027226	0.82	0	PREDICTED: Ziziphus jujuba	835.344
HL.SW.v1.0.G004441.1	PREDICTED: Ziziphus jujuba transcription factor BEE 3 (LOC107418798), mRNA	XM_016027494	0.754	8.64e-166	PREDICTED: Ziziphus jujuba	595.496
HL.SW.v1.0.G005474.1	PREDICTED: Ziziphus jujuba uncharacterized LOC107423811 (LOC107423811), transcript variant X2, mRNA	XM_016033446	0.751	3.02e-146	PREDICTED: Ziziphus jujuba	529.673
HL.SW.v1.0.G029231.1	PREDICTED: Ziziphus jujuba transcription factor bHLH62 (LOC107426586), mRNA	XM_016036807	0.733	0	PREDICTED: Ziziphus jujuba	1051.75
HL.SW.v1.0.G017125.1	PREDICTED: Ziziphus jujuba transcription factor bHLH130 (LOC107432424), transcript variant X1, mRNA	XM_016043563	0.778	0	PREDICTED: Ziziphus jujuba	985.024
HL.SW.v1.0.G039909.1	PREDICTED: Juglans regia transcription factor UNE12-like (LOC108979493), mRNA	XM_018950180	0.74	3.03e-51	PREDICTED: Juglans regia	214.986
HL.SW.v1.0.G046000.1	PREDICTED: Juglans regia transcription factor PIF3-like (LOC109007770), transcript variant X5, mRNA	XM_018987604	0.805	2.66e-39	PREDICTED: Juglans regia	175.311
HL.SW.v1.0.G036341.1	PREDICTED: Lupinus angustifolius transcription factor bHLH68-like (LOC109342862), transcript variant X2, mRNA	XM_019580897	0.811	1.13e-94	PREDICTED: Lupinus angustifolius	358.353
HL.SW.v1.0.G032995.1	PREDICTED: Prunus avium transcription factor ICE1 (LOC110764438), mRNA	XM_021967416	0.771	0	PREDICTED: Prunus avium	1198.72
HL.SW.v1.0.G022261.1	PREDICTED: Durio zibethinus transcription factor FER-LIKE IRON DEFICIENCY-INDUCED TRANSCRIPTION FACTOR-like (LOC111302120), mRNA	XM_022898058	0.838	5.14e-23	PREDICTED: Durio zibethinus	120.309
HL.SW.v1.0.G023916.1	PREDICTED: Morus notabilis putative transcription factor bHLH041 (LOC21409916), transcript variant X2, mRNA	XM_024161437	0.737	8.69e-52	PREDICTED: Morus notabilis	215.887
HL.SW.v1.0.G036285.1	PREDICTED: Morus notabilis transcription factor BIM2 (LOC21409140), mRNA	XM_024162517	0.82	0	PREDICTED: Morus notabilis	988.631
HL.SW.v1.0.G025365.1	PREDICTED: Morus notabilis transcription factor bHLH47 (LOC112090751), mRNA	XM_024162793	0.765	1.21e-62	PREDICTED: Morus notabilis	252.856
HL.SW.v1.0.G001960.1	PREDICTED: Morus notabilis transcription factor UNE12 (LOC21395764), mRNA	XM_024162868	0.841	0	PREDICTED: Morus notabilis	977.811
HL.SW.v1.0.G019055.1	PREDICTED: Morus notabilis transcription factor ILR3 (LOC21404036), transcript variant X2, mRNA	XM_024162931	0.868	0	PREDICTED: Morus notabilis	868.707
HL.SW.v1.0.G000364.1	PREDICTED: Morus notabilis transcription factor bHLH115 (LOC21402686), mRNA	XM_024163163	0.854	1.46e-137	PREDICTED: Morus notabilis	500.819
HL.SW.v1.0.G016927.1	PREDICTED: Morus notabilis transcription factor bHLH115 (LOC21402686), mRNA	XM_024163163	0.81	0	PREDICTED: Morus notabilis	677.55
HL.SW.v1.0.G005895.1	PREDICTED: Morus notabilis transcription factor bHLH66 (LOC21386493), mRNA	XM_024163600	0.826	9.85e-178	PREDICTED: Morus notabilis	635.17
HL.SW.v1.0.G027431.1	PREDICTED: Morus notabilis transcription factor mef2A (LOC21405713), mRNA	XM_024163659	0.792	2.18e-97	PREDICTED: Morus notabilis	368.272
HL.SW.v1.0.G005434.1	PREDICTED: Morus notabilis transcription factor bHLH62 (LOC21402833), mRNA	XM_024163980	0.741	7.1e-148	PREDICTED: Morus notabilis	535.985
HL.SW.v1.0.G037932.1	PREDICTED: Morus notabilis transcription factor bHLH81 (LOC21391666), transcript variant X3, mRNA	XM_024165298	0.74	1.78e-136	PREDICTED: Morus notabilis	498.114
HL.SW.v1.0.G025877.1	PREDICTED: Morus notabilis plastid division protein PDV2 (LOC21409600), mRNA	XM_024165488	0.768	0	PREDICTED: Morus notabilis	697.387
HL.SW.v1.0.G021535.1	PREDICTED: Morus notabilis uncharacterized LOC21408094 (LOC21408094), mRNA	XM_024165766	0.731	2.18e-97	PREDICTED: Morus notabilis	368.272
HL.SW.v1.0.G041666.1	PREDICTED: Morus notabilis transcription factor BHLH089 (LOC21394273), transcript variant X2, mRNA	XM_024166817	0.804	0	PREDICTED: Morus notabilis	831.738
HL.SW.v1.0.G042452.1	PREDICTED: Morus notabilis transcription factor BIM3 (LOC112092161), mRNA	XM_024167520	0.797	3.67e-164	PREDICTED: Morus notabilis	590.086
HL.SW.v1.0.G023154.1	PREDICTED: Morus notabilis transcription factor bHLH13 (LOC21406254), mRNA	XM_024168362	0.815	0	PREDICTED: Morus notabilis	1810.07
HL.SW.v1.0.G015470.1	PREDICTED: Morus notabilis transcription factor BIM1 (LOC21399703), transcript variant X2, mRNA	XM_024169069	0.836	0	PREDICTED: Morus notabilis	1772.19
HL.SW.v1.0.G017414.1	PREDICTED: Morus notabilis transcription factor bHLH157 (LOC21387168), mRNA	XM_024172039	0.764	0	PREDICTED: Morus notabilis	1150.03
HL.SW.v1.0.G009825.1	PREDICTED: Morus notabilis transcription factor PIF7 (LOC21398347), mRNA	XM_024172391	0.739	0	PREDICTED: Morus notabilis	783.948
HL.SW.v1.0.G040366.1	PREDICTED: Morus notabilis transcription factor EMB1444 (LOC21400010), transcript variant X2, mRNA	XM_024172509	0.71	0	PREDICTED: Morus notabilis	738.864
HL.SW.v1.0.G011381.1	PREDICTED: Morus notabilis transcription factor bHLH128 (LOC21404569), transcript variant X2, mRNA	XM_024172766	0.759	0	PREDICTED: Morus notabilis	861.493
HL.SW.v1.0.G040524.1	PREDICTED: Morus notabilis transcription factor bHLH128 (LOC21404569), transcript variant X2, mRNA	XM_024172766	0.856	0	PREDICTED: Morus notabilis	750.586
HL.SW.v1.0.G014106.1	PREDICTED: Morus notabilis transcription factor FAMA (LOC21404443), transcript variant X2, mRNA	XM_024173110	0.695	7.1e-148	PREDICTED: Morus notabilis	535.083
HL.SW.v1.0.G001365.1	PREDICTED: Morus notabilis transcription factor BEE 3-like (LOC112093829), partial mRNA	XM_024173122	0.745	2.65e-96	PREDICTED: Morus notabilis	363.763
HL.SW.v1.0.G021378.1	PREDICTED: Morus notabilis transcription factor bHLH95 (LOC21410124), mRNA	XM_024173160	0.754	1.2e-119	PREDICTED: Morus notabilis	442.21
HL.SW.v1.0.G013394.1	PREDICTED: Morus notabilis transcription factor bHLH35 (LOC21386546), mRNA	XM_024173685	0.839	6.64e-180	PREDICTED: Morus notabilis	642.384
HL.SW.v1.0.G012189.1	PREDICTED: Morus notabilis transcription factor bHLH120 (LOC21396132), transcript variant X5, mRNA	XM_024173913	0.709	3.23e-95	PREDICTED: Morus notabilis	361.058
HL.SW.v1.0.G022846.1	PREDICTED: Morus notabilis transcription factor bHLH120 (LOC21396132), transcript variant X5, mRNA	XM_024173913	0.729	2.83e-102	PREDICTED: Morus notabilis	383.6
HL.SW.v1.0.G041150.1	PREDICTED: Morus notabilis transcription factor bHLH74 (LOC21390494), transcript variant X3, mRNA	XM_024174155	0.815	0	PREDICTED: Morus notabilis	1309.63
HL.SW.v1.0.G030613.1	PREDICTED: Morus notabilis transcription factor bHLH63 (LOC21401527), transcript variant X1, mRNA	XM_024174467	0.722	0	PREDICTED: Morus notabilis	700.993
HL.SW.v1.0.G044336.1	PREDICTED: Morus notabilis transcription factor bHLH110 (LOC21404763), mRNA	XM_024174535	0.797	2.48e-128	PREDICTED: Morus notabilis	471.064
HL.SW.v1.0.G028762.1	PREDICTED: Morus notabilis transcription factor bHLH112 (LOC21388480), transcript variant X3, mRNA	XM_024175193	0.809	7.59e-116	PREDICTED: Morus notabilis	429.586
HL.SW.v1.0.G041189.1	PREDICTED: Morus notabilis transcription factor bHLH48 (LOC21410694), mRNA	XM_024175360	0.818	0	PREDICTED: Morus notabilis	1052.65
HL.SW.v1.0.G029763.1	PREDICTED: Morus notabilis transcription factor FER-LIKE IRON DEFICIENCY-INDUCED TRANSCRIPTION FACTOR (LOC21403530), mRNA	XM_024175687	0.808	2.65e-153	PREDICTED: Morus notabilis	554.019
HL.SW.v1.0.G033360.1	PREDICTED: Rosa chinensis transcription factor PIF4-like (LOC112189254), transcript variant X3, mRNA	XM_024328549	0.744	0	PREDICTED: Rosa chinensis	1041.83
HL.SW.v1.0.G046224.1	PREDICTED: Ziziphus jujuba transcription factor bHLH87 (LOC107403860), transcript variant X4, mRNA	XM_025073047	0.713	2.32e-141	PREDICTED: Ziziphus jujuba	513.443
HL.SW.v1.0.G039006.1	PREDICTED: Ziziphus jujuba transcription factor bHLH94 (LOC107420746), transcript variant X2, mRNA	XM_025074548	0.846	5.48e-67	PREDICTED: Ziziphus jujuba	267.283
HL.SW.v1.0.G017572.1	PREDICTED: Ricinus communis transcription factor bHLH18 (LOC8288726), mRNA	XM_025159074	0.698	1.29e-49	PREDICTED: Ricinus communis	208.674
