# Supplementary material for: Revisiting the Role of Transcription Factors in Coordinating the Defense Response Against Citrus Bark Cracking Viroid Infection in Commercial Hop (Humulus Lupulus L.)
Source: Viruses. 2019 May 5;11(5):419. doi: 10.3390/v11050419 (PMC6563305; doi:10.3390/v11050419)
Supplement: Supplementary file 1 [file viruses-11-00419-s001.zip › Supplementary_Table 3_Protein_properties.xls]

## Sheet: Sheet1
Supplementary Table 3 Description of protein properties and predicted subcellular localization of hop transcription factors
TF families	Molecular weight	Theoretical pI	Subcellular localization
AP2
HL.SW.v1.0.G035642.1	43187.7	4.87	Nuclear
HL.SW.v1.0.G044471.1	29790.1	6.3	Nuclear
HL.SW.v1.0.G023888.1	30373.7	5.91	Nuclear
HL.SW.v1.0.G012561.1	24316.2	9.2	Nuclear
HL.SW.v1.0.G046063.1	26162.2	4.94	Chloroplast
HL.SW.v1.0.G013380.1	50607.4	6.75	Nuclear
HL.SW.v1.0.G002770.1	50400.8	4.94	Chloroplast
HL.SW.v1.0.G042420.1	35547.1	4.44	Nuclear
HL.SW.v1.0.G033241.1	13469.2	10.31	Chloroplast
HL.SW.v1.0.G034838.1	68976.3	6.27	Nuclear
HL.SW.v1.0.G023335.1	31129.9	9.81	Nuclear
HL.SW.v1.0.G016845.1	43965.5	5.51	Nuclear
HL.SW.v1.0.G035184.1	49122.3	6.25	Nuclear
HL.SW.v1.0.G029633.1	30564	8.61	Nuclear
HL.SW.v1.0.G020650.1	40584.2	7.1	Nuclear
HL.SW.v1.0.G005619.1	23939.7	5.45	Chloroplast
HL.SW.v1.0.G001204.1	13778.4	9.68	Chloroplast
HL.SW.v1.0.G014721.1	28378.5	6.92	Nuclear
HL.SW.v1.0.G022080.1	35691.5	6.26	Nuclear
HL.SW.v1.0.G034275.1	28701.7	7.64	Nuclear
HL.SW.v1.0.G036903.1	30670.4	6.03	Nuclear
HL.SW.v1.0.G009869.1	24009.1	4.97	Chloroplast
HL.SW.v1.0.G022544.1	32305.6	5.74	Nuclear
HL.SW.v1.0.G022545.1	20505.8	9.75	Nuclear
HL.SW.v1.0.G027147.1	44233.2	5.98	Nuclear
HL.SW.v1.0.G030605.1	33498	6.59	Nuclear
HL.SW.v1.0.G034522.1	20732.8	7.94	Nuclear
HL.SW.v1.0.G016555.1	39669.2	6.6	Nuclear
HL.SW.v1.0.G044132.1	23253.1	9.55	Nuclear
HL.SW.v1.0.G044686.1	32635	5.59	Nuclear
HL.SW.v1.0.G007775.1	42949.2	6.37	Nuclear
HL.SW.v1.0.G042287.1	16473.6	9.36	Nuclear
HL.SW.v1.0.G020540.1	18700.5	8.66	Nuclear
HL.SW.v1.0.G046357.1	28351.1	5.74	Nuclear
HL.SW.v1.0.G030971.1	33428.4	5.92	Nuclear
HL.SW.v1.0.G038297.1	21138.7	7.63	Nuclear
HL.SW.v1.0.G045209.1	58461.4	6.54	Nuclear
HL.SW.v1.0.G033553.1	37856.6	4.85	Nuclear
HL.SW.v1.0.G008987.1	29224.5	4.99	Nuclear
HL.SW.v1.0.G031646.1	36050.8	5.84	Nuclear
HL.SW.v1.0.G045425.1	18218.9	6.98	Nuclear
HL.SW.v1.0.G020752.1	29148.6	9.1	Nuclear
HL.SW.v1.0.G009342.1	39346.9	5.87	Nuclear
HL.SW.v1.0.G014035.1	23367.2	5.05	Cytoplasmic
HL.SW.v1.0.G036986.1	35815.4	8.33	Nuclear
HL.SW.v1.0.G045885.1	47580.2	4.59	Nuclear
HL.SW.v1.0.G012183.1	32077	5.77	Nuclear
HL.SW.v1.0.G014626.1	28644.9	5.35	Nuclear
HL.SW.v1.0.G023488.1	23342.7	8.92	Nuclear
HL.SW.v1.0.G002118.1	47574.6	4.75	Nuclear
HL.SW.v1.0.G042837.1	32241.9	5.96	Nuclear
HL.SW.v1.0.G012084.1	26553.4	8.69	Nuclear
HL.SW.v1.0.G044716.1	18254.3	6.08	Nuclear
HL.SW.v1.0.G007417.1	73766.4	6.49	Nuclear
HL.SW.v1.0.G000641.1	21710	5.52	Nuclear
HL.SW.v1.0.G045355.1	32822.8	4.84	Nuclear
HL.SW.v1.0.G031940.1	49109.7	7.14	Nuclear
HL.SW.v1.0.G018719.1	33205	6.45	Nuclear
HL.SW.v1.0.G041491.1	15517.7	5.86	Nuclear
HL.SW.v1.0.G017768.1	28800.9	5.08	Nuclear
HL.SW.v1.0.G014104.1	36979.7	5.38	Nuclear
HL.SW.v1.0.G008715.1	24027	4.97	Chloroplast
HL.SW.v1.0.G031572.1	30194.4	5.39	Nuclear
HL.SW.v1.0.G015472.1	26865.9	4.96	Nuclear
HL.SW.v1.0.G004466.1	25368.2	9.42	Nuclear
HL.SW.v1.0.G004467.1	25368.2	9.42	Nuclear
HL.SW.v1.0.G011607.1	26007.1	5.5	Nuclear
HL.SW.v1.0.G018776.1	20678	9.75	Nuclear
HL.SW.v1.0.G005762.1	39246.8	6.8	Nuclear
HL.SW.v1.0.G008834.1	39841.4	5.16	Nuclear
HL.SW.v1.0.G012822.1	17851.1	8.84	Nuclear
HL.SW.v1.0.G016371.1	41568.1	4.6	Nuclear
HL.SW.v1.0.G001989.1	31269	4.96	Nuclear
HL.SW.v1.0.G024770.1	27947.9	4.73	Nuclear
HL.SW.v1.0.G038667.1	7723.79	9.85	Nuclear
HL.SW.v1.0.G038666.1	22727.2	5.28	Nuclear
HL.SW.v1.0.G044625.1	36005.1	6.23	Nuclear
HL.SW.v1.0.G014006.1	29770	6.06	Nuclear
HL.SW.v1.0.G023002.1	25964	4.87	Nuclear
HL.SW.v1.0.G032785.1	28463	6.44	Nuclear
HL.SW.v1.0.G042811.1	43632.6	8.97	Nuclear
HL.SW.v1.0.G026945.1	51070.4	5.79	Nuclear
HL.SW.v1.0.G008123.1	48855.7	8.73	Nuclear
HL.SW.v1.0.G038804.1	23262	8.29	Nuclear
HL.SW.v1.0.G039350.1	26684.6	5.76	Nuclear
HL.SW.v1.0.G044315.1	17129.5	5.5	Nuclear
HL.SW.v1.0.G044317.1	20712.8	5.97	Nuclear
HL.SW.v1.0.G044316.1	16993.4	6.65	Nuclear
HL.SW.v1.0.G021480.1	21861.1	6.9	Nuclear
HL.SW.v1.0.G014924.1	25886.8	5.15	Nuclear
HL.SW.v1.0.G025557.1	34938.5	7.73	Nuclear
HL.SW.v1.0.G045480.1	39757	7.61	Nuclear
HL.SW.v1.0.G028482.1	54157.6	6.22	Nuclear
HL.SW.v1.0.G022164.1	39499.3	5.07	Nuclear
HL.SW.v1.0.G008019.1	26235.2	5.47	Nuclear
HL.SW.v1.0.G013507.1	30192.9	6.4	Nuclear
HL.SW.v1.0.G006171.1	47106.9	6.62	Nuclear
HL.SW.v1.0.G045277.1	28069.1	5.28	Nuclear
HL.SW.v1.0.G027567.1	38315.9	5.37	Nuclear
HL.SW.v1.0.G014904.1	58791.3	7.66	Nuclear
HL.SW.v1.0.G027812.1	22295	8.49	Nuclear
HL.SW.v1.0.G040641.1	30718.7	4.53	Nuclear
HL.SW.v1.0.G014422.1	39858.4	5.15	Nuclear
HL.SW.v1.0.G025794.1	46194.5	8.68	Nuclear
HL.SW.v1.0.G010759.1	28812.4	6.18	Nuclear
HL.SW.v1.0.G005790.1	43332.3	8.97	Nuclear
HL.SW.v1.0.G035230.1	25354.4	5.51	Nuclear
HL.SW.v1.0.G037369.1	25820.2	5.12	Nuclear
HL.SW.v1.0.G030108.1	21326.7	5.34	Nuclear
HL.SW.v1.0.G044305.1	21710	5.52	Nuclear
HL.SW.v1.0.G034700.1	36756.7	5.33	Nuclear
HL.SW.v1.0.G042776.1	29790.1	6.3	Nuclear
HL.SW.v1.0.G022139.1	30411.4	4.61	Nuclear
HL.SW.v1.0.G030496.1	36346.5	6.31	Nuclear
HL.SW.v1.0.G042191.1	20814.8	9.9	Nuclear
HL.SW.v1.0.G025717.1	22635.2	8.41	Nuclear
HL.SW.v1.0.G032327.1	26534.4	8.71	Nuclear
HL.SW.v1.0.G042639.1	27095.1	8.3	Nuclear
HL.SW.v1.0.G046276.1	50865.7	6.75	Nuclear
HL.SW.v1.0.G038179.1	40445.7	5.61	Nuclear
HL.SW.v1.0.G036454.1	27755.1	9.21	Nuclear
HL.SW.v1.0.G032920.1	23387.5	8.77	Nuclear
HL.SW.v1.0.G018096.1	17129.5	5.5	Nuclear
HL.SW.v1.0.G018099.1	16751.2	7.01	Nuclear
HL.SW.v1.0.G018100.1	20747.8	5.97	Nuclear
HL.SW.v1.0.G020618.1	32534.4	7.56	Nuclear
HL.SW.v1.0.G011913.1	66572.4	6.22	Nuclear
HL.SW.v1.0.G026486.1	34525.6	6.03	Nuclear
HL.SW.v1.0.G002576.1	18502.7	5.01	Nuclear
HL.SW.v1.0.G027723.1	15646.4	4.82	Chloroplast
HL.SW.v1.0.G030719.1	25443.9	5.6	Nuclear
HL.SW.v1.0.G022962.1	38968.3	5.86	Nuclear
HL.SW.v1.0.G015865.1	24323.3	8.38	Nuclear
HL.SW.v1.0.G026835.1	34545.5	6.03	Nuclear
HL.SW.v1.0.G005455.1	25321.7	5.12	Nuclear
HL.SW.v1.0.G030050.1	24466.3	5.4	Nuclear
HL.SW.v1.0.G002025.1	44312.8	4.93	Nuclear
HL.SW.v1.0.G027925.1	38387.2	4.93	Nuclear
HL.SW.v1.0.G028765.1	15194.5	7.96	Nuclear
HL.SW.v1.0.G020666.1	44377.9	4.85	Nuclear
bHLH
HL.SW.v1.0.G003401.1	56718	5.89	Nuclear
HL.SW.v1.0.G023154.1	69316.8	6.21	Nuclear
HL.SW.v1.0.G000440.1	43082.4	6.6	Nuclear
HL.SW.v1.0.G046000.1	45292.2	6.56	Nuclear
HL.SW.v1.0.G015470.1	61233	7.71	Nuclear
HL.SW.v1.0.G018574.1	71387.9	6.02	Nuclear
HL.SW.v1.0.G000391.1	10170.5	9.09	Nuclear
HL.SW.v1.0.G045595.1	42001.5	6.56	Nuclear
HL.SW.v1.0.G009825.1	50139.6	8.99	Nuclear
HL.SW.v1.0.G022805.1	47563.5	5.72	Nuclear
HL.SW.v1.0.G028762.1	61301.3	5.87	Nuclear
HL.SW.v1.0.G039006.1	43839.1	5.67	Nuclear
HL.SW.v1.0.G013394.1	28052.7	5.6	Nuclear
HL.SW.v1.0.G023916.1	56424.7	7.99	Nuclear
HL.SW.v1.0.G034789.1	34307.7	6.31	Nuclear
HL.SW.v1.0.G001614.1	60604.2	5.77	Nuclear
HL.SW.v1.0.G039204.1	40786.3	8.56	Nuclear
HL.SW.v1.0.G041150.1	47355.8	5.91	Nuclear
HL.SW.v1.0.G021535.1	25957.6	9.31	Nuclear
HL.SW.v1.0.G007232.1	34507	5.72	Nuclear
HL.SW.v1.0.G042452.1	28018.8	5.07	Nuclear
HL.SW.v1.0.G025417.1	55053.8	5.73	Nuclear
HL.SW.v1.0.G029763.1	38805.5	4.77	Nuclear
HL.SW.v1.0.G005895.1	20552.3	6.92	Nuclear
HL.SW.v1.0.G033147.1	28257.9	7.67	Nuclear
HL.SW.v1.0.G005794.1	24133.2	9.67	Mitochondrial
HL.SW.v1.0.G001365.1	28656.9	6.13	Nuclear
HL.SW.v1.0.G030667.1	7445.62	6.55	Nuclear
HL.SW.v1.0.G024064.1	55474.8	5.12	Nuclear
HL.SW.v1.0.G029231.1	62627.2	6.72	Nuclear
HL.SW.v1.0.G017414.1	76392.4	4.82	Nuclear
HL.SW.v1.0.G025365.1	13632.7	9.37	Nuclear
HL.SW.v1.0.G014106.1	67559.5	4.94	Nuclear
HL.SW.v1.0.G005610.1	60968.6	7.08	Nuclear
HL.SW.v1.0.G025023.1	77021.2	6.47	Nuclear
HL.SW.v1.0.G041189.1	39700.6	5.74	Nuclear
HL.SW.v1.0.G018209.1	29399.3	7.85	Nuclear
HL.SW.v1.0.G027448.1	23366	8.37	Nuclear
HL.SW.v1.0.G027431.1	57452.1	5.67	Nuclear
HL.SW.v1.0.G008160.1	41948.9	6.49	Nuclear
HL.SW.v1.0.G010517.1	10818.1	7.95	Nuclear
HL.SW.v1.0.G040524.1	23768.7	8.42	Nuclear
HL.SW.v1.0.G016927.1	25573.1	6.91	Nuclear
HL.SW.v1.0.G011680.1	40075	5.84	Nuclear
HL.SW.v1.0.G017125.1	43480.2	8.17	Nuclear
HL.SW.v1.0.G038933.1	42024.3	5.35	Nuclear
HL.SW.v1.0.G043787.1	30823.8	6.38	Nuclear
HL.SW.v1.0.G036285.1	36511.2	5.88	Nuclear
HL.SW.v1.0.G025338.1	40603.4	5.58	Nuclear
HL.SW.v1.0.G011761.1	45047.2	6.24	Nuclear
HL.SW.v1.0.G033360.1	60024	6.85	Nuclear
HL.SW.v1.0.G006663.1	34085.3	7.68	Nuclear
HL.SW.v1.0.G002150.1	29448.7	5.9	Nuclear
HL.SW.v1.0.G046363.1	60670.2	6.83	Nuclear
HL.SW.v1.0.G041666.1	32309.8	5.43	Nuclear
HL.SW.v1.0.G017572.1	39475.4	6.22	Nuclear
HL.SW.v1.0.G046224.1	57500.5	6.39	Nuclear
HL.SW.v1.0.G017992.1	31095.2	8.63	Nuclear
HL.SW.v1.0.G028353.1	55716.4	5.81	Nuclear
HL.SW.v1.0.G028354.1	41374.4	6.07	Nuclear
HL.SW.v1.0.G026980.1	23364.9	5.52	Nuclear
HL.SW.v1.0.G025877.1	33223.4	5.07	Nuclear
HL.SW.v1.0.G017392.1	46098.1	6.45	Nuclear
HL.SW.v1.0.G030704.1	95925.8	6.41	Nuclear
HL.SW.v1.0.G012189.1	28257.1	9.11	Nuclear
HL.SW.v1.0.G000364.1	17404.3	9.33	Nuclear
HL.SW.v1.0.G044336.1	53796.8	7.62	Nuclear
HL.SW.v1.0.G005270.1	17125.5	6.42	Nuclear
HL.SW.v1.0.G025900.1	83132.9	5.68	Nuclear
HL.SW.v1.0.G032344.1	25807.4	8.81	Nuclear
HL.SW.v1.0.G025960.1	30905.1	9.48	Nuclear
HL.SW.v1.0.G041110.1	40712.7	4.9	Nuclear
HL.SW.v1.0.G021363.1	20220.7	5.43	Nuclear
HL.SW.v1.0.G040366.1	64635.4	5.11	Nuclear
HL.SW.v1.0.G008038.1	10254.5	7.95	Nuclear
HL.SW.v1.0.G005434.1	30407.7	9.61	Nuclear
HL.SW.v1.0.G036341.1	21612.2	9.24	Nuclear
HL.SW.v1.0.G013997.1	39009.9	4.73	Nuclear
HL.SW.v1.0.G001718.1	45890.7	5.07	Nuclear
HL.SW.v1.0.G030613.1	48076.9	6.77	Nuclear
HL.SW.v1.0.G011381.1	37482.5	8.82	Nuclear
HL.SW.v1.0.G035640.1	25840.2	9.31	Nuclear
HL.SW.v1.0.G014223.1	23513.6	9.62	Nuclear
HL.SW.v1.0.G021604.1	28888.7	8.34	Nuclear
HL.SW.v1.0.G039909.1	18503.8	5	Nuclear
HL.SW.v1.0.G022548.1	60761.6	5.68	Nuclear
HL.SW.v1.0.G037932.1	28586.9	5.75	Nuclear
HL.SW.v1.0.G021415.1	23436	11.27	Nuclear
HL.SW.v1.0.G038492.1	29997.8	7.82	Nuclear
HL.SW.v1.0.G022846.1	25390	9.01	Nuclear
HL.SW.v1.0.G044478.1	17305	9.3	Nuclear
HL.SW.v1.0.G004441.1	32628.5	6.6	Nuclear
HL.SW.v1.0.G020451.1	55774.4	5.81	Nuclear
HL.SW.v1.0.G001960.1	30707.5	5.72	Nuclear
HL.SW.v1.0.G022261.1	23873.3	4.57	Nuclear
HL.SW.v1.0.G034746.1	40620.6	4.97	Nuclear
HL.SW.v1.0.G028032.1	25859.2	9.44	Nuclear
HL.SW.v1.0.G045035.1	29887.2	5.5	Nuclear
HL.SW.v1.0.G032995.1	58520.6	5.66	Nuclear
HL.SW.v1.0.G019055.1	26014.5	8.55	Nuclear
HL.SW.v1.0.G025850.1	41142.7	5.69	Nuclear
HL.SW.v1.0.G031531.1	74130.9	5.38	Nuclear
HL.SW.v1.0.G005474.1	47594.9	4.88	Nuclear
HL.SW.v1.0.G021378.1	41476.2	8.35	Nuclear
HL.SW.v1.0.G033561.1	41647.6	6.35	Nuclear
HL.SW.v1.0.G026813.1	64157.9	5.19	Nuclear
bZIP
HL.SW.v1.0.G034521.1	38431.6	7.1	Nuclear
HL.SW.v1.0.G017664.1	34474.8	5.46	Nuclear
HL.SW.v1.0.G009975.1	20466	9.9	Nuclear
HL.SW.v1.0.G040134.1	59435.5	6.21	Nuclear
HL.SW.v1.0.G006766.1	36418.2	6.01	Nuclear
HL.SW.v1.0.G045213.1	30301.9	9.35	Nuclear
HL.SW.v1.0.G027311.1	21675.8	7.89	Nuclear
HL.SW.v1.0.G000262.1	30413.2	8.64	Nuclear
HL.SW.v1.0.G022571.1	19847.4	9.62	Nuclear
HL.SW.v1.0.G008460.1	143218	5	Nuclear
HL.SW.v1.0.G011907.1	16072.3	9.14	Nuclear
HL.SW.v1.0.G027079.1	14605.5	9.21	Nuclear
HL.SW.v1.0.G005402.1	19955.4	5.15	Nuclear
HL.SW.v1.0.G014047.1	22376.4	7.9	Nuclear
HL.SW.v1.0.G007233.1	49357.5	6.43	Nuclear
HL.SW.v1.0.G015971.1	33137	8.9	Nuclear
HL.SW.v1.0.G020651.1	22823.4	7.7	Nuclear
HL.SW.v1.0.G014907.1	28904.9	5.68	Nuclear
HL.SW.v1.0.G004947.1	31890.7	7.75	Nuclear
HL.SW.v1.0.G034327.1	45586.8	6.12	Nuclear
HL.SW.v1.0.G003152.1	56298	7.4	Nuclear
HL.SW.v1.0.G020042.1	28694.9	5.72	Nuclear
HL.SW.v1.0.G027471.1	41757.1	8.42	Nuclear
HL.SW.v1.0.G025706.1	25219.7	5.72	Nuclear
HL.SW.v1.0.G022757.1	29964.7	5.43	Nuclear
HL.SW.v1.0.G015343.1	23824.6	6.11	Nuclear
HL.SW.v1.0.G018248.1	28303.6	5.72	Nuclear
HL.SW.v1.0.G008900.1	40154.5	6.11	Nuclear
HL.SW.v1.0.G040792.1	20023.6	5.15	Nuclear
HL.SW.v1.0.G001308.1	49048.8	9.29	Nuclear
HL.SW.v1.0.G033667.1	24808.8	6.51	Nuclear
HL.SW.v1.0.G006016.1	62560.1	4.66	Cytoplasmic
HL.SW.v1.0.G039274.1	50858.2	7.71	Nuclear
HL.SW.v1.0.G034642.1	58743	8.56	Nuclear
HL.SW.v1.0.G022960.1	90368.9	6.01	Nuclear
HL.SW.v1.0.G015246.1	19202.5	6.07	Nuclear
HL.SW.v1.0.G006339.1	69248.2	6.6	Cytoplasmic
HL.SW.v1.0.G021658.1	145325	7.49	Nuclear
HL.SW.v1.0.G034227.1	20206.9	10.5	Nuclear
HL.SW.v1.0.G039131.1	37705.2	5.85	Nuclear
HL.SW.v1.0.G035197.1	62964.2	6.16	Nuclear
HL.SW.v1.0.G031526.1	11791.5	9.8	Nuclear
HL.SW.v1.0.G024280.1	30661	5.38	Nuclear
HL.SW.v1.0.G040449.1	37633.8	8.88	Nuclear
HL.SW.v1.0.G026340.1	8980.29	11.22	Nuclear
HL.SW.v1.0.G002952.1	33629	8.95	Nuclear
HL.SW.v1.0.G004991.1	45188.1	6.74	Nuclear
HL.SW.v1.0.G033762.1	19683	9.91	Nuclear
HL.SW.v1.0.G005970.1	11126.9	9.86	Nuclear
HL.SW.v1.0.G000091.1	36882.5	5.84	Nuclear
HL.SW.v1.0.G018311.1	43201.3	5.91	Nuclear
HL.SW.v1.0.G009468.1	41048.7	7.74	Nuclear
HL.SW.v1.0.G039280.1	76059.3	5.22	Nuclear
HL.SW.v1.0.G002270.1	54315.9	6.09	Nuclear
HL.SW.v1.0.G016497.1	95819	5.59	Nuclear
HL.SW.v1.0.G008734.1	19202.5	6.07	Nuclear
HL.SW.v1.0.G002745.1	20492	9.89	Nuclear
HL.SW.v1.0.G044254.1	47918.9	9.32	Nuclear
HL.SW.v1.0.G003203.1	32333.9	9.54	Nuclear
HL.SW.v1.0.G018639.1	13812.7	8.39	Nuclear
HL.SW.v1.0.G004152.1	84499.3	6.33	Nuclear
HL.SW.v1.0.G025096.1	15734.8	9.17	Nuclear
HL.SW.v1.0.G040990.1	19158	9.22	Chloroplast
HL.SW.v1.0.G046231.1	37335.6	4.98	Chloroplast
MYB
HL.SW.v1.0.G042534.1	35964.5	5.88	Nuclear
HL.SW.v1.0.G014375.1	79516.5	5.31	Nuclear
HL.SW.v1.0.G036184.1	27152.4	5.5	Nuclear
HL.SW.v1.0.G028697.1	52903.2	6.27	Nuclear
HL.SW.v1.0.G045131.1	76202.2	6.59	Nuclear
HL.SW.v1.0.G013143.1	25918.3	6.26	Nuclear
HL.SW.v1.0.G045672.1	47118.2	4.35	Nuclear
HL.SW.v1.0.G026564.1	48372.9	6.15	Nuclear
HL.SW.v1.0.G026176.1	69028.6	5.37	Nuclear
HL.SW.v1.0.G026175.1	37668	5.64	Nuclear
HL.SW.v1.0.G020215.1	36158.8	6.03	Nuclear
HL.SW.v1.0.G032357.1	95227.6	6.4	Nuclear
HL.SW.v1.0.G009297.1	48233	8.94	Nuclear
HL.SW.v1.0.G014497.1	86577	8.22	Nuclear
HL.SW.v1.0.G011445.1	72344.9	6.54	Nuclear
HL.SW.v1.0.G037148.1	46714.5	9.49	Nuclear
NAC
HL.SW.v1.0.G013166.1	38144.8	7.98	Nuclear
HL.SW.v1.0.G005365.1	33915.4	5.84	Nuclear
HL.SW.v1.0.G021766.1	51204.7	4.81	Nuclear
HL.SW.v1.0.G005640.1	40657.2	6.51	Nuclear
HL.SW.v1.0.G034029.1	35029.3	8.06	Nuclear
HL.SW.v1.0.G009272.1	33913.1	8.09	Nuclear
HL.SW.v1.0.G032767.1	42801.8	5.1	Nuclear
HL.SW.v1.0.G045589.1	51320.1	5.05	Nuclear
HL.SW.v1.0.G016542.1	28075	9.52	Nuclear
HL.SW.v1.0.G020466.1	27919	8.47	Nuclear
HL.SW.v1.0.G016378.1	30098	9.51	Nuclear
HL.SW.v1.0.G011145.1	17172.5	9.37	Chloroplast
HL.SW.v1.0.G017885.1	96310	4.54	Nuclear
HL.SW.v1.0.G009856.1	66490.2	6.32	Nuclear
HL.SW.v1.0.G000208.1	42416.2	6.74	Nuclear
HL.SW.v1.0.G002087.1	39522.3	8.78	Nuclear
HL.SW.v1.0.G046733.1	82206.8	5.89	Nuclear
HL.SW.v1.0.G035058.1	24882.1	4.82	Nuclear
HL.SW.v1.0.G008629.1	70491.5	4.56	Nuclear
HL.SW.v1.0.G020386.1	44001.2	6.95	Nuclear
HL.SW.v1.0.G036073.1	38925.8	8.7	Nuclear
HL.SW.v1.0.G026417.1	40150.3	6.3	Nuclear
HL.SW.v1.0.G018182.1	59261.5	4.87	Nuclear
HL.SW.v1.0.G008530.1	40812.7	7.59	Nuclear
HL.SW.v1.0.G018728.1	43776.6	6.3	Nuclear
HL.SW.v1.0.G000619.1	45352.2	5.71	Nuclear
HL.SW.v1.0.G005163.1	43596.2	4.8	Nuclear
HL.SW.v1.0.G038119.1	18239.7	9.25	Mitochondrial
HL.SW.v1.0.G011193.1	27990.1	8.47	Nuclear
HL.SW.v1.0.G020409.1	44090.3	8.22	Nuclear
HL.SW.v1.0.G025856.1	36933.7	9.29	Nuclear
HL.SW.v1.0.G035931.1	11895.6	6.28	Nuclear
HL.SW.v1.0.G044515.1	24740.9	4.75	Nuclear
HL.SW.v1.0.G019335.1	50094.2	6.84	Nuclear
HL.SW.v1.0.G044172.1	49053.2	6.03	Nuclear
HL.SW.v1.0.G011042.1	45851.2	9.26	Nuclear
HL.SW.v1.0.G001728.1	42177.4	6.99	Nuclear
HL.SW.v1.0.G020941.1	40679.2	5.08	Nuclear
HL.SW.v1.0.G010657.1	43705.5	6.3	Nuclear
HL.SW.v1.0.G027235.1	22964.4	5.34	Nuclear
HL.SW.v1.0.G035408.1	21987	9.85	Nuclear
HL.SW.v1.0.G041306.1	16921.5	9.13	Cytoplasmic
HL.SW.v1.0.G044249.1	42031	5.51	Nuclear
HL.SW.v1.0.G040977.1	32723.1	6.54	Nuclear
HL.SW.v1.0.G021104.1	7642.63	4.11	Nuclear
HL.SW.v1.0.G021106.1	42762.4	8.05	Nuclear
HL.SW.v1.0.G021105.1	15781.1	9.72	Mitochondrial
HL.SW.v1.0.G036702.1	55466	5.92	Nuclear
HL.SW.v1.0.G009649.1	32265.1	7.13	Nuclear
HL.SW.v1.0.G036821.1	28058.6	8.11	Nuclear
HL.SW.v1.0.G009400.1	55140.6	5.96	Nuclear
HL.SW.v1.0.G009399.1	65401.5	4.52	Nuclear
HL.SW.v1.0.G034044.1	37427.8	8.71	Nuclear
HL.SW.v1.0.G035065.1	20054.2	5.93	Nuclear
HL.SW.v1.0.G014470.1	53598.2	6.01	Nuclear
HL.SW.v1.0.G004549.1	28461.9	5.89	Nuclear
HL.SW.v1.0.G000878.1	29441.3	8.87	Nuclear
HL.SW.v1.0.G006494.1	43911.5	5.8	Nuclear
HL.SW.v1.0.G009784.1	39049.9	9.14	Nuclear
HL.SW.v1.0.G025992.1	38168.5	8.68	Nuclear
HL.SW.v1.0.G013425.1	31514.2	7.68	Nuclear
HL.SW.v1.0.G031875.1	63266.4	5.08	Nuclear
HL.SW.v1.0.G000888.1	49885	6.84	Nuclear
HL.SW.v1.0.G034009.1	62845.5	4.88	Nuclear
HL.SW.v1.0.G020849.1	42859.5	5.18	Nuclear
HL.SW.v1.0.G044753.1	40671.5	5.49	Nuclear
HL.SW.v1.0.G028514.1	21175.6	6.92	Nuclear
HL.SW.v1.0.G005390.1	48995.6	7.15	Nuclear
HL.SW.v1.0.G019549.1	42725.5	6.44	Nuclear
HL.SW.v1.0.G034382.1	32666.9	6.32	Nuclear
HL.SW.v1.0.G034529.1	40151.2	9.09	Nuclear
HL.SW.v1.0.G026083.1	19682.4	9.39	Nuclear
HL.SW.v1.0.G012590.1	30388.5	5.11	Nuclear
HL.SW.v1.0.G031438.1	42416.2	6.74	Nuclear
WRKY
HL.SW.v1.0.G031934.1	51579.5	8.79	Nucleus
HL.SW.v1.0.G018579.1	27996.6	7.3	Nucleus
HL.SW.v1.0.G021644.1	25418.2	5.33	Nucleus
HL.SW.v1.0.G006560.1	41700.6	5.72	Nucleus
HL.SW.v1.0.G034794.1	41201.6	7.12	Nucleus
HL.SW.v1.0.G045601.1	63564.2	5.01	Nucleus
HL.SW.v1.0.G033901.1	40773.7	6.86	Nucleus
HL.SW.v1.0.G031565.1	41197.3	5.26	Nucleus
HL.SW.v1.0.G015568.1	67620.6	6.26	Nucleus
HL.SW.v1.0.G039215.1	32595.1	9.91	Nucleus
HL.SW.v1.0.G032469.1	23075.8	9.53	Nucleus
HL.SW.v1.0.G044429.1	45329.9	8.97	Nucleus
HL.SW.v1.0.G041031.1	39199.1	9.67	Nucleus
HL.SW.v1.0.G004228.1	36411.9	6.37	Nucleus
HL.SW.v1.0.G038008.1	21798.4	9.46	Nucleus
HL.SW.v1.0.G003953.1	39501.6	6.15	Nucleus
HL.SW.v1.0.G041830.1	19105.6	9.19	Nucleus
HL.SW.v1.0.G020668.1	51711.4	5.97	Nucleus
HL.SW.v1.0.G018744.1	38661.2	5.6	Nucleus
HL.SW.v1.0.G036750.1	60997	5.61	Nucleus
HL.SW.v1.0.G024741.1	39472	5.78	Nucleus
HL.SW.v1.0.G042551.1	63811.9	6.3	Nucleus
HL.SW.v1.0.G001346.1	42344.4	5.84	Nucleus
HL.SW.v1.0.G000560.1	27884.5	5.23	Nucleus
HL.SW.v1.0.G041470.1	75595.3	8.26	Cytoplasmic
HL.SW.v1.0.G045610.1	41941.3	5.03	Nucleus
HL.SW.v1.0.G018149.1	35715.4	6.72	Nucleus
HL.SW.v1.0.G033492.1	18380.7	9.66	Nucleus
HL.SW.v1.0.G014435.1	41281.8	5.31	Nucleus
HL.SW.v1.0.G015043.1	65259.1	6.65	Nucleus
HL.SW.v1.0.G000105.1	25995.2	8.71	Nucleus
HL.SW.v1.0.G019161.1	18979.7	9.44	Nucleus
HL.SW.v1.0.G020812.1	60389.2	8.09	Nucleus
HL.SW.v1.0.G040003.1	35695.9	8.76	Nucleus
HL.SW.v1.0.G001518.1	79673.8	5.92	Nucleus
HL.SW.v1.0.G002705.1	50258.1	6.72	Nucleus
HL.SW.v1.0.G014484.1	30474.1	9.37	Nucleus
HL.SW.v1.0.G024720.1	38609.8	9.68	Nucleus
HL.SW.v1.0.G045222.1	19707.8	9.23	Nucleus
HL.SW.v1.0.G008147.1	38542.1	5.58	Nucleus
HL.SW.v1.0.G003647.1	48300.3	5.46	Nucleus
HL.SW.v1.0.G017510.1	56759.1	7.7	Nucleus
HL.SW.v1.0.G028610.1	32102.5	9.53	Nucleus
HL.SW.v1.0.G043373.1	54940.5	8.16	Nucleus
HL.SW.v1.0.G034368.1	19800.8	5.56	Nucleus
HL.SW.v1.0.G017741.1	62341.7	6.39	Nucleus
HL.SW.v1.0.G012491.1	27218.1	8.55	Nucleus
HL.SW.v1.0.G017721.1	48976.2	6.3	Nucleus
HL.SW.v1.0.G022049.1	19946.9	5.69	Nucleus
HL.SW.v1.0.G034454.1	58248.4	8.05	Nucleus
HL.SW.v1.0.G023604.1	41700.6	5.11	Nucleus
HL.SW.v1.0.G034544.1	19725.5	4.42	Nucleus
HL.SW.v1.0.G004113.1	44338	5.62	Nucleus
HL.SW.v1.0.G010264.1	64257.9	6.26	Nucleus
HL.SW.v1.0.G043711.1	39291.3	9.62	Nucleus
HL.SW.v1.0.G009845.1	54509.5	8.41	Nucleus
HL.SW.v1.0.G021654.1	42967.9	8.29	Nucleus
HL.SW.v1.0.G005483.1	40061.3	9.78	Nucleus
HL.SW.v1.0.G025688.1	66884.1	6.6	Nucleus
HL.SW.v1.0.G006453.1	31556.9	5.25	Nucleus
HL.SW.v1.0.G001378.1	49510	8.84	Nucleus
HL.SW.v1.0.G018554.1	72081.1	6.75	Nucleus
HL.SW.v1.0.G010282.1	23832.1	9.24	Nucleus
HL.SW.v1.0.G020024.1	74535.2	6.05	Nucleus
