# Supplementary material for: Revisiting the Role of Transcription Factors in Coordinating the Defense Response Against Citrus Bark Cracking Viroid Infection in Commercial Hop (Humulus Lupulus L.)
Source: Viruses. 2019 May 5;11(5):419. doi: 10.3390/v11050419 (PMC6563305; doi:10.3390/v11050419)
Supplement: Supplementary file 1 [file viruses-11-00419-s001.zip › Supplementary_Table 4_FPKM_TFs.xls]

## Sheet: AP2
				FPKM
Transcripts	Annotation	Fold change	P-value	Cont_Lib_1	Cont_Lib_2	Cont_Lib_3	Cont_Lib_4	Inf_Lib_1	Inf_Lib_2	Inf_Lib_3	Inf_Lib_4
HL.SW.v1.0.G000641.1	PREDICTED: Morus notabilis ethylene-responsive transcription factor ERF024 (LOC21396964), mRNA	7.72893	0.00131228	0.328685	0	0	0.494302	1.74119	2.39598	1.61737	2.84012
HL.SW.v1.0.G001204.1	PREDICTED: Morus notabilis ethylene-responsive transcription factor 12 (LOC21398188), mRNA	1.32586	5.7185e-07	82.6943	79.2396	88.9626	83.6387	145.822	161.022	139.582	135.477
HL.SW.v1.0.G001989.1	PREDICTED: Ziziphus jujuba dehydration-responsive element-binding protein 3 (LOC107431901), mRNA	1.56276	1.88428e-11	7.39725	7.84346	9.09432	9.91829	18.4129	20.6124	16.3726	15.9352
HL.SW.v1.0.G002025.1	Morus alba var. multicaulis ethylene response factor (ERF) mRNA, complete cds	2.25612	1.28811e-08	8.62415	8.07194	9.14638	8.42475	19.5849	22.1278	21.6175	18.9975
HL.SW.v1.0.G002118.1	PREDICTED: Ziziphus jujuba ethylene-responsive transcription factor RAP2-2-like (LOC107428900), mRNA	47.8381	1.19216e-07	0	0	0	0	2.9785	1.86299	3.32002	4.67148
HL.SW.v1.0.G002576.1	PREDICTED: Morus notabilis ethylene-responsive transcription factor ERF020 (LOC21397427), mRNA	3.2673	9.15248e-06	3.38221	1.69123	1.17276	1.86503	5.15116	9.18956	6.99002	7.41871
HL.SW.v1.0.G002770.1	PREDICTED: Morus notabilis dehydration-responsive element-binding protein 1E (LOC21385356), mRNA	1	1.20966e-25	121.738	112.39	116.419	110.655	394.935	390.172	390.58	385.661
HL.SW.v1.0.G004466.1	PREDICTED: Prunus mume ethylene-responsive transcription factor WIN1-like (LOC103341072), mRNA	215.995	9.17833e-80	0	0	0	0.49734	46.9726	50.1317	46.8664	28.6857
HL.SW.v1.0.G004467.1	PREDICTED: Prunus mume ethylene-responsive transcription factor WIN1-like (LOC103341072), mRNA	215.995	9.17833e-80	0	0	0	0	73.4152	64.2672	70.7878	92.9812
HL.SW.v1.0.G005455.1	PREDICTED: Morus notabilis ethylene-responsive transcription factor ERF107 (LOC21384840), mRNA	2.94412	7.73385e-05	2.47611	1.76878	1.51857	2.48251	6.01197	7.97004	5.95673	6.34818
HL.SW.v1.0.G005619.1	PREDICTED: Momordica charantia ethylene-responsive transcription factor 1B (LOC111018935), mRNA	4.57656	1.99795e-12	3.77784	2.69867	2.13869	1.62326	16.9752	9.47769	11.1538	13.0934
HL.SW.v1.0.G005762.1	PREDICTED: Morus notabilis ethylene-responsive transcription factor RAP2-4 (LOC21404406), mRNA	6.78316	3.72891e-154	8.21944	8.67048	9.03536	7.33761	16.6265	15.8185	14.553	14.3693
HL.SW.v1.0.G005790.1	Ziziphus jujuba var. inermis isolate Ju2017 microsatellite Ju2017 sequence	6.78316	3.72891e-154	8.21944	8.67048	9.03536	7.33761	16.6265	15.8185	14.553	14.3693
HL.SW.v1.0.G006171.1	PREDICTED: Morus notabilis AP2-like ethylene-responsive transcription factor At1g16060 (LOC21391924), mRNA	5.6794	1.05092e-08	1.73129	0.86571	0.964791	0.976369	6.95021	6.59702	7.17032	7.91146
HL.SW.v1.0.G007417.1	PREDICTED: Morus notabilis AP2-like ethylene-responsive transcription factor ANT (LOC21396178), mRNA	2.19706	1.10182e-09	11.8049	14.7573	6.57849	9.6163	21.4967	26.8915	31.4647	20.1067
HL.SW.v1.0.G007775.1	PREDICTED: Morus notabilis ethylene-responsive transcription factor ABR1 (LOC21390133), mRNA	2.48404	1.85096e-11	8.85958	6.99494	14.3206	6.545	24.0841	18.5405	29.3696	25.1049
HL.SW.v1.0.G008019.1	PREDICTED: Prunus avium ethylene-responsive transcription factor ERF109-like (LOC110772557), mRNA	24.7556	0.000488288	0	0	0	0	0.383407	2.30221	1.89942	1.92428
HL.SW.v1.0.G008123.1	PREDICTED: Morus notabilis AP2-like ethylene-responsive transcription factor At2g41710 (LOC21399060), transcript variant X1, mRNA	6.06039	1.05092e-08	0.330236	1.65131	0.981493	1.32436	8.20036	5.79938	8.88334	6.03632
HL.SW.v1.0.G008715.1	PREDICTED: Momordica charantia ethylene-responsive transcription factor 1B (LOC111018935), mRNA	34.19	1.52592e-05	0	0	0	0	3.39842	0.607328	2.28488	2.80211
HL.SW.v1.0.G008834.1	PREDICTED: Morus notabilis ethylene-responsive transcription factor 5 (LOC21406765), mRNA	2.97464	0.00445459	1.51002	1.51013	0	1.51392	2.0998	5.10344	6.73688	0.903315
HL.SW.v1.0.G008987.1	PREDICTED: Morus notabilis ethylene-responsive transcription factor 1B (LOC21407265), mRNA	2.15108	5.37881e-27	26.9016	28.473	25.7629	29.6683	43.9405	52.2937	50.0084	42.4674
HL.SW.v1.0.G009342.1	PREDICTED: Morus notabilis ethylene-responsive transcription factor 5 (LOC21406765), mRNA	15.2012	4.00555e-05	6.79069	3.3956	6.16689	3.97148	14.2394	19.1255	15.5937	16.1739
HL.SW.v1.0.G009869.1	PREDICTED: Momordica charantia ethylene-responsive transcription factor 1B (LOC111018935), mRNA	2.75469	7.38674e-18	118.671	125.08	117.567	119.848	243.933	243.114	250.659	252.93
HL.SW.v1.0.G010759.1	PREDICTED: Morus notabilis ethylene-responsive transcription factor ERF024 (LOC21396960), mRNA	2.11806	2.52285e-05	5.64379	5.59556	5.83229	5.65839	13.4668	12.4455	12.4174	13.0326
HL.SW.v1.0.G011607.1	PREDICTED: Morus notabilis probable GTP-binding protein OBGC2 (LOC21402345), mRNA	5.00943	9.62598e-08	1.54744	2.0634	1.02203	1.55144	5.46497	7.52011	3.72264	4.11421
HL.SW.v1.0.G011913.1	PREDICTED: Ziziphus jujuba AP2-like ethylene-responsive transcription factor PLT2 (LOC107412705), mRNA	15.7375	1.43926e-37	1.66454	0.749101	1.15434	1.58541	23.257	21.8961	21.842	23.0683
HL.SW.v1.0.G012084.1	PREDICTED: Ziziphus jujuba ethylene-responsive transcription factor 4 (LOC107425282), mRNA	2.42609	3.10259e-12	11.2736	20.15	12.1192	20.2006	30.1782	27.1813	30.5304	36.6695
HL.SW.v1.0.G012183.1	PREDICTED: Ziziphus jujuba AP2-like ethylene-responsive transcription factor AIL6 (LOC107425151), mRNA	5.24562	6.6191e-05	0.589152	0	1.40081	0.590676	3.7452	4.06042	3.63348	4.07263
HL.SW.v1.0.G012561.1	PREDICTED: Morus notabilis ethylene-responsive transcription factor 4 (LOC21393609), mRNA	2.06622	9.55286e-39	52.6128	59.0649	58	63.3504	134.404	125.62	128.939	121.884
HL.SW.v1.0.G012822.1	PREDICTED: Morus notabilis ethylene-responsive transcription factor-like protein At4g13040 (LOC21390424), transcript variant X2, mRNA	11.0429	8.96139e-178	6.54239	7.7325	5.8923	3.57781	25.5996	30.7432	23.8035	23.3244
HL.SW.v1.0.G013380.1	PREDICTED: Morus notabilis ethylene-responsive transcription factor ESR2 (LOC21410327), mRNA	2.76947	4.38941e-05	3.05653	2.37896	2.51464	2.2517	7.77911	7.42402	7.84714	7.40217
HL.SW.v1.0.G013507.1	PREDICTED: Morus notabilis ethylene-responsive transcription factor ERF113 (LOC21387489), mRNA	5.49328	1.43003e-05	0.691147	0.6912	0.821661	0.692935	3.93591	4.12215	4.4439	5.6046
HL.SW.v1.0.G014006.1	PREDICTED: Morus notabilis ethylene-responsive transcription factor ERF010 (LOC21405066), mRNA	16.5255	1.31845e-65	13.3448	9.04073	11.1736	11.0487	23.2034	26.1311	23.4421	21.1737
HL.SW.v1.0.G014035.1	PREDICTED: Morus notabilis ethylene-responsive transcription factor ERF022 (LOC21408193), mRNA	29.2006	1.62432e-06	0.730105	0	0.180828	0	3.26337	5.56408	2.3951	3.63966
HL.SW.v1.0.G014104.1	PREDICTED: Ziziphus jujuba ethylene-responsive transcription factor ERF071 (LOC107426263), mRNA	3.54322	0.00231576	0	0.700896	0.694323	1.75664	3.24859	2.55443	2.06919	4.65838
HL.SW.v1.0.G014422.1	PREDICTED: Morus notabilis ethylene-responsive transcription factor 5 (LOC21406765), mRNA	2.16418	1.17358e-06	27.8187	26.7609	23.8852	32.6719	94.9119	105.168	97.6902	103.899
HL.SW.v1.0.G014626.1	PREDICTED: Fragaria vesca subsp. vesca ethylene-responsive transcription factor ERF109-like (LOC101295986), mRNA	4.70653	1.18672e-09	2.07426	0.829768	3.28794	1.24778	9.4774	11.1342	8.57376	8.96171
HL.SW.v1.0.G014721.1	PREDICTED: Ziziphus jujuba ethylene-responsive transcription factor 2-like (LOC107414104), transcript variant X2, mRNA	2.68161	2.30186e-20	4.87032	4.63501	4.28025	4.01659	10.2993	8.79757	10.9777	7.5187
HL.SW.v1.0.G014904.1	PREDICTED: Morus notabilis ethylene-responsive transcription factor RAP2-7 (LOC21385338), transcript variant X2, mRNA	2.61722	0.00365791	1.83495	1.51125	1.49708	1.29861	5.07471	4.50637	3.75335	4.1612
HL.SW.v1.0.G014924.1	PREDICTED: Morus notabilis dehydration-responsive element-binding protein 1E (LOC21385356), mRNA	2.61722	0.00365791	23.5372	21.5703	23.827	24.3704	44.9441	43.277	45.3734	41.2453
HL.SW.v1.0.G015472.1	PREDICTED: Morus notabilis ethylene-responsive transcription factor ERF014 (LOC21403085), mRNA	2.1394	0.00307329	19.397	21.8412	18.7895	20.7436	35.9641	33.8018	34.1253	32.7573
HL.SW.v1.0.G015865.1	PREDICTED: Ziziphus jujuba ethylene-responsive transcription factor 3-like (LOC107408000), mRNA	2.38155	9.73349e-21	24.3917	18.216	16.9468	19.2145	46.9869	52.586	48.1139	51.6913
HL.SW.v1.0.G016371.1	PREDICTED: Ziziphus jujuba ethylene-responsive transcription factor CRF4-like (LOC107405772), mRNA	2.5138	0.00129909	1.23634	3.25595	0.653249	0.495817	5.64891	6.47257	6.75967	7.09467
HL.SW.v1.0.G016555.1	PREDICTED: Morus notabilis ethylene-responsive transcription factor RAP2-4 (LOC21404406), mRNA	3.89489	0.00151376	0.575724	0.383845	1.10905	0.609281	3.11341	2.31036	2.79101	3.6354
HL.SW.v1.0.G016845.1	PREDICTED: Morus notabilis ethylene-responsive transcription factor WRI1 (LOC21403167), mRNA	3.85925	2.76396e-09	9.42874	6.14343	5.66123	7.73437	11.8249	14.5794	11.8099	12.5342
HL.SW.v1.0.G017768.1	PREDICTED: Morus notabilis ethylene-responsive transcription factor 15 (LOC21393114), mRNA	2.24081	3.62101e-08	5.76462	5.18855	8.75686	3.66037	9.28857	9.80507	11.2204	18.1364
HL.SW.v1.0.G018096.1	PREDICTED: Morus notabilis ethylene-responsive transcription factor ERF096 (LOC21393112), mRNA	3.3935	1.86139e-20	11.7961	8.32731	8.93665	16.6964	17.9197	13.3352	20.0314	21.6772
HL.SW.v1.0.G018099.1	PREDICTED: Morus notabilis ethylene-responsive transcription factor ERF098-like (LOC112094545), mRNA	3.3935	1.86139e-20	11.7961	8.32731	8.93665	16.6964	17.9197	13.3352	20.0314	21.6772
HL.SW.v1.0.G018100.1	PREDICTED: Morus notabilis ethylene-responsive transcription factor ERF098-like (LOC112094545), mRNA	3.3935	1.86139e-20	11.7961	8.32731	8.93665	16.6964	17.9197	13.3352	20.0314	21.6772
HL.SW.v1.0.G018719.1	PREDICTED: Ziziphus jujuba ethylene-responsive transcription factor 2-like (LOC107414104), transcript variant X2, mRNA	3.65432	0.000106052	0.937588	2.81298	0	0.940013	4.96682	4.34931	4.92118	4.67399
HL.SW.v1.0.G018776.1	PREDICTED: Eucalyptus grandis pathogenesis-related genes transcriptional activator PTI5 (LOC104444976), mRNA	3.08193	1.35527e-22	9.43369	12.13	11.5155	11.8226	37.2577	33.4908	36.9154	39.6379
HL.SW.v1.0.G020540.1	PREDICTED: Morus notabilis ethylene-responsive transcription factor ERF098 (LOC21396018), mRNA	4.57023	1.05639e-13	23.7182	22.5749	24.4698	28.6994	51.6664	51.7061	51.8356	49.7958
HL.SW.v1.0.G020618.1	PREDICTED: Ziziphus jujuba ethylene-responsive transcription factor 1A-like (LOC107430378), mRNA	4.76832	0.000912262	4.22198	6.68531	4.64745	7.05483	35.8783	36.3722	36.3181	39.9115
HL.SW.v1.0.G020650.1	PREDICTED: Gossypium arboreum AP2-like ethylene-responsive transcription factor AIL5 (LOC108456649), transcript variant X3, mRNA	4.76832	0.000912262	4.22198	6.68531	4.64745	7.05483	35.8783	36.3722	36.3181	39.9115
HL.SW.v1.0.G020666.1	Morus alba var. multicaulis ethylene response factor (ERF) mRNA, complete cds	2.4367	9.62339e-08	6.9573	3.98916	7.44399	6.41727	16.8309	16.5365	14.12	17.0178
HL.SW.v1.0.G020752.1	PREDICTED: Morus notabilis ethylene-responsive transcription factor ERF109 (LOC21386271), mRNA	8.20361	1.88678e-33	3.19142	2.74632	2.42645	3.3485	25.5562	27.2973	24.3474	26.6887
HL.SW.v1.0.G021480.1	PREDICTED: Morus notabilis dehydration-responsive element-binding protein 2D (LOC21407208), mRNA	3.13849	2.42285e-39	2.13244	0.81242	2.4144	1.83253	4.77411	3.56652	4.39713	6.95199
HL.SW.v1.0.G022080.1	PREDICTED: Morus notabilis ethylene-responsive transcription factor ERF105-like (LOC112094032), mRNA	2.21534	0.00315624	8.40515	10.7133	7.67387	9.914	17.352	15.0718	15.1381	16.4316
HL.SW.v1.0.G022139.1	PREDICTED: Morus notabilis ethylene-responsive transcription factor ERF016 (LOC21401595), mRNA	2.08086	2.1559e-11	12.6058	14.7679	16.9487	15.8883	33.27	32.6989	35.7999	31.3608
HL.SW.v1.0.G022164.1	PREDICTED: Ziziphus jujuba ethylene-responsive transcription factor ERF118-like (LOC107409444), mRNA	51.1858	5.96081e-08	0	0	0	0	1.92181	4.48767	4.12566	3.21512
HL.SW.v1.0.G022544.1	PREDICTED: Juglans regia ethylene-responsive transcription factor ERF091-like (LOC109004394), mRNA	2.84639	0.00191404	1.28103	2.56225	1.26911	1.60543	8.69478	11.2482	8.19465	7.66329
HL.SW.v1.0.G022545.1	PREDICTED: Eucalyptus grandis pathogenesis-related genes transcriptional activator PTI5 (LOC104444976), mRNA	2.84639	0.00191404	4.85723	4.2504	7.81957	6.08724	11.2573	10.0589	13.7431	11.7034
HL.SW.v1.0.G022962.1	PREDICTED: Citrus clementina ethylene-responsive transcription factor LEP (LOC18051344), mRNA	5.22042	4.84946e-09	7.92699	6.29545	3.00271	3.97375	23.0034	26.2657	22.0272	23.5552
HL.SW.v1.0.G023002.1	PREDICTED: Cucurbita moschata dehydration-responsive element-binding protein 3-like (LOC111446782), mRNA	5.22042	4.84946e-09	1.97582	2.76636	2.54467	2.37712	6.41092	7.85614	7.51871	5.77849
HL.SW.v1.0.G023335.1	PREDICTED: Morus notabilis ethylene-responsive transcription factor ERF084 (LOC21408373), mRNA	4.20715	5.29623e-09	20.3021	20.6311	19.4644	18.3848	31.8745	37.758	39.1011	34.8244
HL.SW.v1.0.G023488.1	PREDICTED: Manihot esculenta ethylene-responsive transcription factor ERF113-like (LOC110622474), mRNA	6.26687	0.00234989	10.3982	6.57898	10.0913	5.74446	16.1599	11.5316	17.2645	13.9641
HL.SW.v1.0.G023888.1	PREDICTED: Morus notabilis ethylene-responsive transcription factor 13 (LOC21404687), mRNA	5.49935	0.00257687	0.173645	0.347316	0.516088	0.348188	1.78225	3.04942	1.82284	2.65463
HL.SW.v1.0.G024770.1	PREDICTED: Morus notabilis dehydration-responsive element-binding protein 1E (LOC21385356), mRNA	4.90975	6.85272e-27	5.62295	4.38898	6.38586	5.0875	27.971	26.9928	28.2539	29.7175
HL.SW.v1.0.G025557.1	PREDICTED: Morus notabilis ethylene-responsive transcription factor ERF086 (LOC21387228), mRNA	2.2816	3.18676e-10	9.48241	11.1766	9.28237	10.5255	23.995	23.3402	24.3671	26.5618
HL.SW.v1.0.G025717.1	PREDICTED: Prunus avium ethylene-responsive transcription factor 1-like (LOC110768819), mRNA	5.6334	7.42805e-06	0	0	0	0	1.38762	1.23439	1.68039	1.2381
HL.SW.v1.0.G025794.1	PREDICTED: Ziziphus jujuba AP2-like ethylene-responsive transcription factor At1g79700 (LOC107415583), mRNA	2.16479	2.99206e-07	9.24824	6.16596	10.1802	6.18144	18.372	18.6131	19.7763	16.5062
HL.SW.v1.0.G026486.1	PREDICTED: Juglans regia ethylene-responsive transcription factor RAP2-3 (LOC108988992), mRNA	5.17994	4.58594e-15	3.13796	2.16428	2.57278	2.49517	13.8288	14.1979	13.9147	16.1825
HL.SW.v1.0.G026835.1	PREDICTED: Juglans regia ethylene-responsive transcription factor RAP2-3 (LOC108988992), mRNA	2.79591	0.00337797	2.71101	1.54927	0.191842	0.776578	1.79518	6.67294	3.04917	4.5049
HL.SW.v1.0.G026945.1	PREDICTED: Morus notabilis ethylene-responsive transcription factor ERF054 (LOC21394835), mRNA	10.3216	6.88885e-18	29.8211	28.0159	38.0487	36.6933	60.1385	60.1848	63.4397	61.2667
HL.SW.v1.0.G027147.1	PREDICTED: Morus notabilis ethylene-responsive transcription factor ERF086 (LOC21406346), mRNA	36.6683	5.83919e-19	0	0.245954	0.243648	0.246572	10.2598	8.14895	11.6177	8.33692
HL.SW.v1.0.G027567.1	PREDICTED: Morus notabilis ethylene-responsive transcription factor 5 (LOC21406765), mRNA	5.50981	7.42805e-06	0.276022	0.552087	0.546909	1.38368	3.28998	5.48752	4.16524	4.40321
HL.SW.v1.0.G027723.1	PREDICTED: Morus notabilis ethylene-responsive transcription factor 15 (LOC21393114), mRNA	3.1522	0.00332698	1.86305	2.12936	2.24123	2.40154	8.45947	6.17311	8.38174	7.51846
HL.SW.v1.0.G027812.1	PREDICTED: Morus notabilis ethylene-responsive transcription factor-like protein At4g13040 (LOC21390424), transcript variant X2, mRNA	3.83014	9.03148e-11	2.82397	2.25935	3.91678	3.28428	12.4167	13.1748	11.7097	13.3645
HL.SW.v1.0.G027925.1	PREDICTED: Morus notabilis dehydration-responsive element-binding protein 2D (LOC21392816), transcript variant X1, mRNA	2.28837	7.88986e-17	7.16235	8.15088	9.90955	8.04754	17.7445	14.2393	13.7735	12.7225
HL.SW.v1.0.G028482.1	PREDICTED: Morus notabilis floral homeotic protein APETALA 2 (LOC21387371), mRNA	2.61312	0.00432416	0.850901	3.82935	0	3.41241	11.5507	11.2777	7.25755	9.04927
HL.SW.v1.0.G028765.1	PREDICTED: Phoenix dactylifera ethylene-responsive transcription factor ERF095-like (LOC103705561), mRNA	3.04747	6.23098e-35	35.5945	27.8164	35.2633	31.2013	54.2238	47.3051	54.1084	59.6
HL.SW.v1.0.G029633.1	PREDICTED: Morus notabilis ethylene-responsive transcription factor RAP2-11 (LOC21402044), mRNA	7.66087	6.16529e-06	0.294377	0.368	0.291639	0.811632	4.04482	4.43809	3.42823	4.25577
HL.SW.v1.0.G030050.1	PREDICTED: Erythranthe guttatus dehydration-responsive element-binding protein 1E-like (LOC105966364), mRNA	2.74227	0.000535471	2.36979	1.56317	1.69837	1.6682	6.10998	5.37958	5.02832	5.19467
HL.SW.v1.0.G030108.1	PREDICTED: Morus notabilis ethylene-responsive transcription factor ERF021-like (LOC112093089), mRNA	3.64816	1.5419e-09	4.97414	5.16585	4.92787	6.52147	10.008	11.5371	12.552	13.3521
HL.SW.v1.0.G030496.1	PREDICTED: Ziziphus jujuba dehydration-responsive element-binding protein 2G-like (LOC107404449), mRNA	3.35794	2.46219e-18	2.32714	1.89433	1.44763	2.0076	4.69464	4.41133	5.6102	5.50376
HL.SW.v1.0.G030605.1	PREDICTED: Rosa chinensis ethylene-responsive transcription factor ERF109 (LOC112168758), mRNA	2.19496	0.000214623	6.05486	2.81886	2.99927	4.50056	8.84836	8.92434	10.2054	10.4777
HL.SW.v1.0.G030719.1	PREDICTED: Morus notabilis ethylene-responsive transcription factor ERF027 (LOC21385357), mRNA	3.36613	3.26956e-08	31.3667	33.893	34.4681	34.8818	58.7898	57.282	56.9486	55.2975
HL.SW.v1.0.G030971.1	PREDICTED: Morus notabilis ethylene-responsive transcription factor 1B (LOC21393115), mRNA	3.71027	1.40631e-131	25.4042	28.3757	28.7633	29.1085	105.739	111.724	111.262	111.292
HL.SW.v1.0.G031572.1	PREDICTED: Prunus avium dehydration-responsive element-binding protein 3-like (LOC110761313), mRNA	8.92715	1.92668e-62	30.4105	26.9499	30.9479	32.3004	288.002	283.136	282.541	290.291
HL.SW.v1.0.G031646.1	PREDICTED: Morus notabilis ethylene-responsive transcription factor ERF105-like (LOC112094032), mRNA	2.36303	4.37046e-08	0.883132	0.5888	1.74983	0.590278	16.7641	15.8016	18.5414	17.8057
HL.SW.v1.0.G031940.1	Betula platyphylla ethylene response factor protein 4 (ERF4) mRNA, complete cds	14.5725	8.65624e-10	13.5814	11.1663	12.226	11.5871	19.2405	20.8996	20.1347	21.4832
HL.SW.v1.0.G032327.1	PREDICTED: Ziziphus jujuba ethylene-responsive transcription factor 4 (LOC107425282), mRNA	3.10683	1.87981e-34	17.9093	18.2363	17.7427	15.3439	53.9055	60.8522	59.6058	54.3256
HL.SW.v1.0.G032785.1	PREDICTED: Morus notabilis ethylene-responsive transcription factor RAP2-7 (LOC21394466), transcript variant X1, mRNA	13.6195	3.61668e-50	1.08609	3.98263	0.717323	2.72224	29.3668	37.1866	27.9093	31.8841
HL.SW.v1.0.G032920.1	PREDICTED: Morus notabilis ethylene-responsive transcription factor ERF003 (LOC21397596), mRNA	13.6195	3.61668e-50	0	0	0	0.40723	12.5068	7.53679	10.6597	9.17933
HL.SW.v1.0.G033241.1	PREDICTED: Ziziphus jujuba ethylene-responsive transcription factor 4-like (LOC107425904), mRNA	2.77096	2.20798e-08	0	0	0.586239	0	5.6817	4.50964	4.85301	1.76995
HL.SW.v1.0.G033553.1	PREDICTED: Morus notabilis pathogenesis-related genes transcriptional activator PTI6 (LOC21386612), mRNA	2.43383	8.7276e-09	28.4993	30.1117	25.2034	30.5102	122.719	133.591	122.226	122.862
HL.SW.v1.0.G034275.1	PREDICTED: Fragaria vesca subsp. vesca ethylene-responsive transcription factor RAP2-11-like (LOC101313822), mRNA	4.82716	0.000324927	1.08105	0.810851	0.267749	0.270962	4.832	2.05966	2.48246	4.1317
HL.SW.v1.0.G034522.1	PREDICTED: Morus notabilis ethylene-responsive transcription factor RAP2-10 (LOC21390626), mRNA	2.83935	0.000234464	0	0	0	0	30.5415	43.6642	42.7309	45.1431
HL.SW.v1.0.G034700.1	PREDICTED: Populus trichocarpa ethylene-responsive transcription factor LEP (LOC18096876), mRNA	2.54962	0.000422165	2.97381	1.58615	2.94615	1.7889	6.56401	6.56905	7.15406	5.27104
HL.SW.v1.0.G034838.1	PREDICTED: Morus notabilis AP2-like ethylene-responsive transcription factor AIL1 (LOC21384920), mRNA	8.0832	1.09046e-229	44.4753	48.8505	49.8988	46.3054	88.6038	99.8819	92.4036	97.0239
HL.SW.v1.0.G035184.1	PREDICTED: Morus notabilis AP2-like ethylene-responsive transcription factor ANT (LOC21390492), mRNA	2.8456	0.000460038	2.09832	2.09848	2.54076	0.70125	5.71226	6.48917	7.49537	3.25434
HL.SW.v1.0.G035230.1	PREDICTED: Morus notabilis dehydration-responsive element-binding protein 1A (LOC21398811), mRNA	2.19201	5.43576e-05	2.27091	2.52343	1.62485	2.78274	10.8604	13.2934	11.3401	13.1656
HL.SW.v1.0.G035642.1	PREDICTED: Ziziphus jujuba dehydration-responsive element-binding protein 2C-like (LOC107413944), mRNA	3.07086	2.60709e-22	8.94954	12.909	10.9123	13.1139	36.1271	31.7068	34.4401	47.7032
HL.SW.v1.0.G036454.1	PREDICTED: Morus notabilis ethylene-responsive transcription factor ERF109 (LOC21386271), mRNA	6.34452	0.000855466	16.3612	16.3624	13.6763	18.1976	56.5403	56.2449	50.9889	57.6035
HL.SW.v1.0.G036903.1	PREDICTED: Morus notabilis pathogenesis-related genes transcriptional activator PTI6 (LOC21401768), mRNA	3.79684	3.84622e-05	0.854018	1.92169	1.69215	0.64217	4.24136	4.95206	4.34246	7.8052
HL.SW.v1.0.G036986.1	PREDICTED: Ziziphus jujuba ethylene-responsive transcription factor ERF061 (LOC107430137), mRNA	3.04343	1.0706e-14	9.47518	4.55336	9.14322	5.55177	21.1859	20.9575	23.5748	27.5639
HL.SW.v1.0.G037369.1	PREDICTED: Morus notabilis ethylene-responsive transcription factor ERF107 (LOC21384840), mRNA	11.7442	0.000518808	3.30456	3.30481	6.33866	5.42785	7.40268	8.6664	9.22598	10.702
HL.SW.v1.0.G038179.1	Prunus pseudocerasus AP2/EREBP family transcription factor-like protein 21 mRNA, complete cds	3.51001	0.0040774	48.9495	44.9917	37.0013	49.3598	31.4766	28.8758	31.3731	27.0819
HL.SW.v1.0.G038297.1	PREDICTED: Morus notabilis ethylene-responsive transcription factor ERF003 (LOC21408368), mRNA	-2.80305	1.62579e-07	94.4557	108.125	104.211	98.0263	36.9595	42.937	35.0834	38.0071
HL.SW.v1.0.G038666.1	PREDICTED: Morus notabilis ethylene-responsive transcription factor ERF017 (LOC21386098), mRNA	6.69421	4.92355e-05	64.3331	65.7892	71.0825	66.2777	37.849	33.8178	36.3904	36.3844
HL.SW.v1.0.G038667.1	PREDICTED: Morus notabilis ethylene-responsive transcription factor ERF011 (LOC21386099), mRNA	6.69421	4.92355e-05	64.3331	65.7892	71.0825	66.2777	37.849	33.8178	36.3904	36.3844
HL.SW.v1.0.G038804.1	PREDICTED: Ziziphus jujuba ethylene-responsive transcription factor 1B-like (LOC107412317), mRNA	2.1286	4.34572e-05	6.05383	6.69159	5.99752	4.72782	2.19425	1.68919	2.13228	2.71082
HL.SW.v1.0.G039350.1	PREDICTED: Morus notabilis dehydration-responsive element-binding protein 1E (LOC21385356), mRNA	2.18554	3.09476e-58	68.1182	73.9759	77.6884	74.3963	41.3864	42.8144	44.6921	47.1441
HL.SW.v1.0.G040641.1	PREDICTED: Morus notabilis ethylene-responsive transcription factor ERF016 (LOC21401595), mRNA	2.12855	9.40115e-08	522.113	521.536	525.2	527.793	212.484	212.341	221.761	212.057
HL.SW.v1.0.G041491.1	PREDICTED: Phoenix dactylifera ethylene-responsive transcription factor ERF095-like (LOC103705561), mRNA	-2.41135	6.71612e-17	35.4743	37.7794	36.3884	34.7268	16.1453	17.2673	14.8298	15.0934
HL.SW.v1.0.G042191.1	PREDICTED: Ziziphus jujuba ethylene-responsive transcription factor 4-like (LOC107425904), mRNA	-2.20635	4.81548e-12	16.4659	14.8562	14.1849	17.944	9.48119	9.96291	9.0418	8.80324
HL.SW.v1.0.G042287.1	PREDICTED: Morus notabilis ethylene-responsive transcription factor 13 (LOC21404690), mRNA	-7.2298	0.00341801	1.60422	1.06956	0.529766	3.21674	0	0.354367	0.350841	0
HL.SW.v1.0.G042420.1	PREDICTED: Morus notabilis dehydration-responsive element-binding protein 2C (LOC21395493), transcript variant X2, mRNA	-6.86978	0.00027717	1.81767	1.09069	4.32183	3.64475	0.481451	0.963643	0	0
HL.SW.v1.0.G042639.1	PREDICTED: Ziziphus jujuba ethylene-responsive transcription factor 3 (LOC107432807), mRNA	-3.37769	0.000156427	9.73609	10.6456	12.0247	11.3231	5.67341	5.89284	7.53762	6.90284
HL.SW.v1.0.G042776.1	PREDICTED: Morus notabilis ethylene-responsive transcription factor SHINE 2 (LOC21394877), mRNA	-2.60328	0.000584406	16.0397	18.5444	19.8401	13.4784	10.3142	8.17168	9.61112	11.2159
HL.SW.v1.0.G042811.1	Ziziphus jujuba var. inermis isolate Ju2017 microsatellite Ju2017 sequence	-2.51037	5.63475e-09	15.5662	18.4214	16.5352	16.4735	6.4709	5.9601	8.1136	7.58749
HL.SW.v1.0.G042837.1	PREDICTED: Morus notabilis ethylene-responsive transcription factor 1B (LOC21393115), mRNA	-2.51037	5.63475e-09	15.5662	18.4214	16.5352	16.4735	6.4709	5.9601	8.1136	7.58749
HL.SW.v1.0.G044132.1	PREDICTED: Morus notabilis ethylene-responsive transcription factor WIN1 (LOC21408467), mRNA	-3.95359	0.00151376	289.832	280.981	272.852	306.519	136.842	145.276	142.133	135.147
HL.SW.v1.0.G044305.1	PREDICTED: Morus notabilis ethylene-responsive transcription factor ERF024 (LOC21396964), mRNA	-3.95359	0.00151376	37.6487	39.0409	35.3716	37.1889	23.029	21.9727	23.6681	22.4081
HL.SW.v1.0.G044315.1	PREDICTED: Morus notabilis ethylene-responsive transcription factor ERF096 (LOC21393112), mRNA	-3.95359	0.00151376	37.6487	39.0409	35.3716	37.1889	23.029	21.9727	23.6681	22.4081
HL.SW.v1.0.G044316.1	PREDICTED: Morus notabilis ethylene-responsive transcription factor ERF098-like (LOC112094545), mRNA	-3.95359	0.00151376	37.6487	39.0409	35.3716	37.1889	23.029	21.9727	23.6681	22.4081
HL.SW.v1.0.G044317.1	PREDICTED: Morus notabilis ethylene-responsive transcription factor ERF098-like (LOC112094545), mRNA	-3.95359	0.00151376	37.6487	39.0409	35.3716	37.1889	23.029	21.9727	23.6681	22.4081
HL.SW.v1.0.G044471.1	PREDICTED: Morus notabilis ethylene-responsive transcription factor SHINE 2 (LOC21394877), mRNA	-21.129	1.93182e-26	22.1313	17.7525	16.6724	18.1437	12.9757	11.3052	12.554	12.4118
HL.SW.v1.0.G044625.1	PREDICTED: Herrania umbratica ethylene-responsive transcription factor ERF024-like (LOC110425519), mRNA	-2.44404	4.16318e-24	21.0762	18.9052	19.7852	18.3795	9.994	11.4413	11.2775	10.9184
HL.SW.v1.0.G044686.1	PREDICTED: Juglans regia ethylene-responsive transcription factor ERF091-like (LOC109004394), mRNA	-2.44404	4.16318e-24	55.5174	60.4091	55.3883	57.2289	35.6623	36.9851	34.2444	35.0174
HL.SW.v1.0.G044716.1	PREDICTED: Morus notabilis dehydration-responsive element-binding protein 2D (LOC21407208), mRNA	-2.44404	4.16318e-24	4.24271	5.23884	4.07457	6.64095	2.32209	0.717245	2.52799	0.978386
HL.SW.v1.0.G045209.1	PREDICTED: Morus notabilis floral homeotic protein APETALA 2 (LOC21389234), mRNA	-4.56701	6.96055e-05	22.418	26.9036	30.3919	23.1857	17.3449	16.8891	12.5408	20.0769
HL.SW.v1.0.G045277.1	PREDICTED: Morus notabilis ethylene-responsive transcription factor ERF027-like (LOC112093771), mRNA	-4.56701	6.96055e-05	22.418	26.9036	30.3919	23.1857	17.3449	16.8891	12.5408	20.0769
HL.SW.v1.0.G045355.1	PREDICTED: Juglans regia ethylene-responsive transcription factor ERF034-like (LOC108987558), mRNA	-6.41811	2.29222e-08	4.06202	5.60988	10.348	4.65431	1.92128	0.384551	0.253817	1.28569
HL.SW.v1.0.G045425.1	PREDICTED: Morus notabilis ethylene-responsive transcription factor ERF098 (LOC21396018), mRNA	-6.41811	2.29222e-08	14.5578	14.725	12.2837	15.4279	5.02156	6.78615	6.82758	6.25467
HL.SW.v1.0.G045480.1	PREDICTED: Morus notabilis AP2-like ethylene-responsive transcription factor At1g16060 (LOC21387906), mRNA	-2.01452	4.58146e-22	66.7697	70.8409	71.8176	69.3882	38.2307	36.1645	35.8244	36.4134
HL.SW.v1.0.G045885.1	PREDICTED: Morus notabilis putative uncharacterized protein DDB_G0281733 (LOC21403818), mRNA	-19.1488	2.37253e-39	38.5653	39.4201	36.1351	39.2085	23.3834	23.7093	23.2194	23.1629
HL.SW.v1.0.G046063.1	PREDICTED: Cucurbita moschata dehydration-responsive element-binding protein 3-like (LOC111446782), mRNA	-2.44183	0.0021903	11.0295	9.15973	12.5883	10.1527	6.06494	7.48014	5.54371	7.07391
HL.SW.v1.0.G046276.1	PREDICTED: Morus notabilis ethylene-responsive transcription factor ESR2 (LOC21410327), mRNA	-2.88901	8.69643e-13	5.97813	3.48751	4.44189	3.49626	0	0	0	1.98678
HL.SW.v1.0.G046357.1	PREDICTED: Morus notabilis ethylene-responsive transcription factor TINY (LOC21406823), mRNA	-2.88901	8.69643e-13	96.1731	91.5092	86.4981	92.8196	53.4533	48.5736	55.2409	50.7098

## Sheet: bZIP
				FPKM
Transcript	Annotations	Fold change	P-value	Cont_Lib_1	Cont_Lib_2	Cont_Lib_3	Cont_Lib_4	Inf_Lib_1	Inf_Lib_2	Inf_Lib_3	Inf_Lib_4
HL.SW.v1.0.G000091.1	PREDICTED: Morus notabilis basic leucine zipper 34 (LOC21395368), mRNA	1.83497	6.97026e-13	7.6926	8.46251	7.05854	8.26339	14.081	13.8005	13.6151	14.4385
HL.SW.v1.0.G000262.1	PREDICTED: Morus notabilis transcription factor VIP1 (LOC21400868), mRNA	4.31664	0.000112228	0.7298	1.16777	1.15682	1.1707	3.67277	5.5134	4.88396	4.07472
HL.SW.v1.0.G001308.1	PREDICTED: Morus notabilis bZIP transcription factor 46 (LOC21410137), mRNA	-1.20717	0.00195314	0	0	0	0	2.01372	1.00764	1.59618	1.01067
HL.SW.v1.0.G002270.1	PREDICTED: Morus notabilis transcription factor PERIANTHIA (LOC21391255), mRNA	2.51672	0.0021903	20.995	18.941	23.5633	21.7853	43.2629	37.1666	39.7829	40.7915
HL.SW.v1.0.G002745.1	PREDICTED: Morus notabilis 30S ribosomal protein S21, chloroplastic (LOC21400598), mRNA	3.1909	1.20966e-25	121.738	112.39	116.419	110.655	394.935	390.172	390.58	385.661
HL.SW.v1.0.G002952.1	PREDICTED: Morus notabilis ABSCISIC ACID-INSENSITIVE 5-like protein 2 (LOC21410569), mRNA	5.07735	0.00442512	0.874301	0	0	0.525937	3.24209	1.73817	2.63868	1.04604
HL.SW.v1.0.G003152.1	PREDICTED: Morus notabilis bZIP transcription factor TGA10 (LOC21410656), mRNA	4.09525	0.000182176	13.9578	11.3222	16.0558	12.2058	21.9768	23.6895	22.0293	22.0598
HL.SW.v1.0.G003203.1	PREDICTED: Durio zibethinus protein FD-like (LOC111292549), mRNA	2.08837	0.0011735	5.08744	4.88267	5.32464	5.5942	10.8671	10.4133	10.0405	10.4173
HL.SW.v1.0.G004152.1	PREDICTED: Morus notabilis bZIP transcription factor 17 (LOC21386212), mRNA	44.3329	2.42291e-38	0	0	0	0	0.889317	2.492	1.58606	2.67803
HL.SW.v1.0.G004947.1	PREDICTED: Morus notabilis basic leucine zipper 6 (LOC21395795), transcript variant X2, mRNA	4.32084	8.20632e-16	4.23903	4.76928	2.0998	3.98437	14.7368	19.1374	18.4255	17.7862
HL.SW.v1.0.G004991.1	PREDICTED: Morus notabilis common plant regulatory factor 1 (LOC21405314), transcript variant X3, mRNA	2.7669	4.74383e-07	4.29984	3.32751	4.15842	4.31096	12.8466	10.9908	10.512	13.3715
HL.SW.v1.0.G005402.1	PREDICTED: Morus notabilis bZIP transcription factor 11 (LOC21396436), mRNA	2.27514	6.98566e-06	5.8085	6.29303	5.15505	4.125	14.5037	12.8308	12.2268	12.3868
HL.SW.v1.0.G005970.1	PREDICTED: Morus notabilis transcription factor RF2b (LOC21393954), mRNA	2.37349	0.000188882	4.90262	1.08955	3.77768	3.82301	10.4607	7.9418	7.14798	9.05191
HL.SW.v1.0.G006016.1	PREDICTED: Morus notabilis probable E3 ubiquitin-protein ligase MID2 (LOC21407308), mRNA	2.61343	0.00288736	2.27937	0.976947	0.967785	1.63233	4.74369	3.88418	5.02056	3.03011
HL.SW.v1.0.G006339.1	PREDICTED: Morus notabilis probable LRR receptor-like serine/threonine-protein kinase At2g23950 (LOC21385723), mRNA	88.7679	1.13708e-13	0	0	0	0	5.64544	5.88038	6.39264	6.12936
HL.SW.v1.0.G006766.1	PREDICTED: Morus notabilis basic leucine zipper 61 (LOC21385051), transcript variant X2, mRNA	85.6279	0	11.347	7.27427	13.5474	9.62614	894.909	973.106	965.333	985.121
HL.SW.v1.0.G007233.1	PREDICTED: Morus notabilis light-inducible protein CPRF2 (LOC112092685), mRNA	7.58685	0.00012112	18.7136	24.7039	21.5059	24.6158	42.9252	35.319	34.1818	40.3011
HL.SW.v1.0.G008460.1	PREDICTED: Morus notabilis uncharacterized protein At4g38062 (LOC21409410), mRNA	5.35235	0.00257687	0	0	0.427737	1.01003	4.19318	3.91029	3.77696	3.34809
HL.SW.v1.0.G008734.1	PREDICTED: Morus notabilis bZIP transcription factor 44 (LOC21392103), mRNA	34.19	1.52592e-05	18.6126	22.5327	21.8362	16.6964	73.9493	77.5767	69.0922	69.0197
HL.SW.v1.0.G008900.1	PREDICTED: Morus notabilis transcription factor RF2b (LOC21394505), transcript variant X2, misc_RNA	3.48981	0.000141981	1.17514	2.35045	0.931363	0.94254	5.36925	4.59463	5.93672	4.76466
HL.SW.v1.0.G009468.1	PREDICTED: Morus notabilis transcription factor TGA1 (LOC21403015), transcript variant X4, mRNA	2.39361	0.000452227	2.51779	3.14747	3.24267	3.28159	8.08606	6.59062	6.27726	7.61455
HL.SW.v1.0.G009975.1	PREDICTED: Morus notabilis transcription factor VIP1 (LOC21400868), mRNA	9.76463	1.28504e-09	0	0	0	0	3.01534	1.8106	2.09134	0.605346
HL.SW.v1.0.G011907.1	PREDICTED: Morus notabilis bZIP transcription factor 53 (LOC21393070), mRNA	2.96317	2.49645e-20	10.2221	7.43483	6.44447	9.938	20.4092	17.9616	16.4619	12.4565
HL.SW.v1.0.G014047.1	PREDICTED: Morus notabilis basic leucine zipper 9 (LOC21402805), transcript variant X2, mRNA	29.2006	1.62432e-06	0.730105	0	0.180828	0	3.26337	5.56408	2.3951	3.63966
HL.SW.v1.0.G014907.1	PREDICTED: Morus notabilis THO complex subunit 7A (LOC21402604), transcript variant X2, mRNA	2.61722	0.00365791	1.83495	1.51125	1.49708	1.29861	5.07471	4.50637	3.75335	4.1612
HL.SW.v1.0.G015246.1	PREDICTED: Morus notabilis bZIP transcription factor 44 (LOC21392103), mRNA	262.759	2.62122e-38	97.9457	106.567	99.8127	99.2032	526.29	519.129	528.156	527.479
HL.SW.v1.0.G015343.1	Humulus lupulus mRNA for basic-leucine zipper (bzip1 gene), cultivar Osvald's 72, clone 2330	2.18057	1.3493e-09	9.55006	10.0889	12.7926	10.5187	27.1659	26.2063	24.71	21.5466
HL.SW.v1.0.G015971.1	PREDICTED: Morus notabilis ABSCISIC ACID-INSENSITIVE 5-like protein 2 (LOC21405327), mRNA	5.76812	0.000179998	0	0	0.938935	0.950203	3.29481	2.51226	4.04181	2.99228
HL.SW.v1.0.G016497.1	PREDICTED: Morus notabilis septin and tuftelin-interacting protein 1 homolog 1 (LOC21393173), mRNA	34.9376	1.52592e-05	0	0	0	0	1.22528	2.45245	2.85295	2.7673
HL.SW.v1.0.G017664.1	PREDICTED: Morus notabilis transcription factor TGA7 (LOC21404364), transcript variant X5, mRNA	55.8209	3.93739e-34	0	0	0.434169	0.43938	13.3491	18.0061	18.6896	16.6038
HL.SW.v1.0.G018248.1	PREDICTED: Morus notabilis basic leucine zipper 23 (LOC21385201), partial mRNA	2.46947	0.000150196	17.2618	16.8148	14.103	16.5198	29.3184	30.2323	25.0777	29.0566
HL.SW.v1.0.G018311.1	PREDICTED: Morus notabilis transcription factor RF2b (LOC21393954), mRNA	2.46947	0.000150196	2.71749	1.98601	2.38157	3.35326	7.75157	9.1428	7.06317	7.01666
HL.SW.v1.0.G018639.1	PREDICTED: Morus notabilis transcription factor VIP1 (LOC21400868), mRNA	3.98919	6.13435e-08	12.3775	11.0281	8.47217	8.12259	17.2864	19.5367	17.2752	16.6038
HL.SW.v1.0.G020042.1	PREDICTED: Morus notabilis basic leucine zipper 23 (LOC21391752), transcript variant X5, misc_RNA	2.82443	3.73474e-14	56.4065	68.9465	45.3263	54.039	83.8329	98.0188	98.2771	93.3145
HL.SW.v1.0.G020651.1	PREDICTED: Morus notabilis light-inducible protein CPRF2 (LOC21396186), mRNA	4.76832	0.000912262	4.22198	6.68531	4.64745	7.05483	35.8783	36.3722	36.3181	39.9115
HL.SW.v1.0.G021658.1	PREDICTED: Morus notabilis kinesin-like protein KIN-4C (LOC112092094), mRNA	2.12701	8.14748e-15	18.0982	16.7687	16.8751	24.5491	42.4736	42.6827	38.2417	49.0027
HL.SW.v1.0.G022571.1	PREDICTED: Morus notabilis transcription factor VIP1 (LOC21400868), mRNA	2.84639	0.00191404	4.85723	4.2504	7.81957	6.08724	11.2573	10.0589	13.7431	11.7034
HL.SW.v1.0.G022757.1	PREDICTED: Morus notabilis bZIP transcription factor 11 (LOC21409178), mRNA	11.2679	0.000274664	0	0.476495	0	0	2.10334	1.05248	2.60502	2.74468
HL.SW.v1.0.G022960.1	PREDICTED: Morus notabilis nitrate regulatory gene2 protein (LOC21397518), mRNA	5.22042	4.84946e-09	7.92699	6.29545	3.00271	3.97375	23.0034	26.2657	22.0272	23.5552
HL.SW.v1.0.G024280.1	PREDICTED: Morus notabilis uncharacterized LOC112090253 (LOC112090253), mRNA	3.04195	0.00126009	0.913108	1.06537	0.904614	2.59383	3.32553	3.7315	4.99239	6.17042
HL.SW.v1.0.G025096.1	PREDICTED: Prunus avium basic leucine zipper 4 (LOC110763163), mRNA	2.52513	0.00260229	1.02078	2.04172	1.82032	2.25153	4.66401	5.547	4.35326	4.95303
HL.SW.v1.0.G025706.1	PREDICTED: Morus notabilis basic leucine zipper 43 (LOC21392981), mRNA	5.6334	7.42805e-06	1.17751	0.392533	0.777704	0.393519	4.93825	4.42184	3.8628	4.43513
HL.SW.v1.0.G026340.1	PREDICTED: Morus notabilis transcription factor TGA9 (LOC21405163), mRNA	8.88564	5.95293e-40	11.8395	9.108	9.47371	8.8265	27.1381	23.1354	19.6188	22.5996
HL.SW.v1.0.G027079.1	PREDICTED: Morus notabilis bZIP transcription factor 44 (LOC21404756), mRNA	3.08476	2.25159e-11	5.15227	7.37227	4.55464	3.49671	17.2686	18.2274	16.2259	16.1748
HL.SW.v1.0.G027311.1	PREDICTED: Morus notabilis basic leucine zipper 9 (LOC21402805), transcript variant X2, mRNA	26.4358	2.77961e-19	2.33592	0.333728	0.991795	0.334566	7.734	11.9416	11.166	7.98503
HL.SW.v1.0.G027471.1	PREDICTED: Morus notabilis uncharacterized protein At4g06598 (LOC21390374), mRNA	2.42828	2.45739e-06	5.1608	4.3516	5.41355	4.36252	13.1335	9.85769	13.1456	13.923
HL.SW.v1.0.G031526.1	PREDICTED: Morus notabilis basic leucine zipper 43 (LOC21395865), mRNA	2.91106	3.82153e-06	2.33147	2.91456	3.32031	3.06797	9.64909	7.91834	9.17801	9.68554
HL.SW.v1.0.G033667.1	PREDICTED: Morus notabilis ABSCISIC ACID-INSENSITIVE 5-like protein 1 (LOC21405165), mRNA	4.02881	1.51233e-92	7.9538	6.10454	9.0404	8.40709	49.2798	43.8425	48.2606	48.8922
HL.SW.v1.0.G033762.1	PREDICTED: Ziziphus jujuba transcription factor RF2b-like (LOC107411572), mRNA	28.8855	0.000131188	10.4253	8.53042	8.91988	7.83918	26.5154	26.6928	22.5408	26.4581
HL.SW.v1.0.G034227.1	PREDICTED: Morus notabilis uncharacterized LOC21386994 (LOC21386994), mRNA	2.23429	4.36136e-14	15.1635	16.1245	16.1634	14.2405	39.1048	34.5981	35.3452	37.4664
HL.SW.v1.0.G034327.1	PREDICTED: Morus notabilis transcription factor HBP-1b(c38) (LOC21386980), mRNA	3.47352	2.73844e-10	3.95033	2.55629	3.10784	4.65947	14.9256	14.7831	11.5869	11.9702
HL.SW.v1.0.G034521.1	PREDICTED: Ziziphus jujuba bZIP transcription factor 16-like (LOC107403268), transcript variant X2, mRNA	2.83935	0.000234464	0	0	0	0	30.5415	43.6642	42.7309	45.1431
HL.SW.v1.0.G034642.1	PREDICTED: Ziziphus jujuba uncharacterized LOC107434956 (LOC107434956), transcript variant X1, mRNA	6.07151	3.54295e-09	1.51812	1.38022	1.23055	0.276736	6.85413	9.32878	5.61402	7.98083
HL.SW.v1.0.G035197.1	PREDICTED: Morus notabilis transcription factor VIP1 (LOC21395475), mRNA	2.8456	0.000460038	0	0.571482	1.13225	3.4375	5.29754	6.05899	5.62378	4.17808
HL.SW.v1.0.G039131.1	PREDICTED: Morus notabilis G-box-binding factor 1 (LOC21392393), transcript variant X2, mRNA	-2.43791	3.28796e-11	20.97	21.1367	21.92	27.4805	10.8245	9.19147	10.1833	9.4386
HL.SW.v1.0.G039274.1	PREDICTED: Ziziphus jujuba protein ABSCISIC ACID-INSENSITIVE 5 (LOC107432186), transcript variant X5, mRNA	-4.68758	4.126e-05	3.81282	3.49535	4.5643	4.4067	0.876658	0.73696	0.972836	0.879971
HL.SW.v1.0.G039280.1	PREDICTED: Morus notabilis DNA ligase 1 (LOC21407024), mRNA	-4.68758	4.126e-05	3.81282	3.49535	4.5643	4.4067	0.876658	0.73696	0.972836	0.879971
HL.SW.v1.0.G040134.1	PREDICTED: Prunus mume uncharacterized LOC103321284 (LOC103321284), mRNA	-2.80548	2.88973e-07	11.6812	11.3245	10.0374	11.2334	3.63074	4.26545	3.59738	5.07055
HL.SW.v1.0.G040449.1	PREDICTED: Morus notabilis transcription factor TGA9 (LOC21405163), mRNA	-20.575	0.00195314	16.4144	12.2653	11.2912	13.9107	7.99818	9.64625	9.30643	9.22237
HL.SW.v1.0.G040792.1	PREDICTED: Morus notabilis bZIP transcription factor 11 (LOC21396436), mRNA	-3.10419	0.000535615	5.92746	3.95194	5.21984	3.30155	1.52641	1.09113	1.29633	2.18882
HL.SW.v1.0.G040990.1	PREDICTED: Morus notabilis uncharacterized LOC21407130 (LOC21407130), mRNA	-3.33932	1.53607e-06	192.784	192.998	192.372	203.267	124.889	121.949	119.037	130.258
HL.SW.v1.0.G044254.1	PREDICTED: Prunus avium ABSCISIC ACID-INSENSITIVE 5-like protein 5 (LOC110761993), transcript variant X1, mRNA	-3.95359	0.00151376	37.6487	39.0409	35.3716	37.1889	23.029	21.9727	23.6681	22.4081
HL.SW.v1.0.G045213.1	PREDICTED: Morus notabilis uncharacterized LOC21386994 (LOC21386994), mRNA	-4.56701	6.96055e-05	22.418	26.9036	30.3919	23.1857	17.3449	16.8891	12.5408	20.0769
HL.SW.v1.0.G046231.1	Humulus lupulus mRNA for basic-leucine zipper (bzip2 gene), clone 2327	-2.88901	8.69643e-13	39.5278	43.5509	40.4875	41.3093	12.8655	15.5392	14.5055	19.1484

## Sheet: bHLH
				FPKM
Transcripts	Annotations	FC	P-value	Cont_Lib_1	Cont_Lib_2	Cont_Lib_3	Cont_Lib_4	Inf_Lib_1	Inf_Lib_2	Inf_Lib_3	Inf_Lib_4
HL.SW.v1.0.G000364	PREDICTED: Morus notabilis transcription factor bHLH115 (LOC21402686), mRNA	-1.56284	9.53713e-07	10.4083	9.99277	8.66168	9.60045	20.1252	17.1058	17.2088	18.2642
HL.SW.v1.0.G000391	PREDICTED: Morus notabilis transcription factor PRE6 (LOC21409790), mRNA	-3.77786	2.55586e-08	6.7418	6.57163	8.37	8.556	17.2921	18.0971	20.1567	19.3994
HL.SW.v1.0.G000440	PREDICTED: Fragaria vesca subsp. vesca transcription factor bHLH18-like (LOC101302784), mRNA	1	1.10027e-22	1.16693	1.21191	0.844825	0.854963	13.4929	13.8007	16.0486	13.7825
HL.SW.v1.0.G001365	PREDICTED: Morus notabilis transcription factor BEE 3-like (LOC112093829), partial mRNA	19.8374	0.00202418	0	0	0	0	0.295192	0	1.90112	2.96307
HL.SW.v1.0.G001614	PREDICTED: Morus notabilis transcription factor PIF1 (LOC21398268), mRNA	12.1361	4.53305e-37	1.09975	1.75973	1.85218	2.53597	24.2502	25.0705	25.1818	21.7833
HL.SW.v1.0.G001718	PREDICTED: Ziziphus jujuba transcription factor bHLH93-like (LOC107405176), mRNA	-2.49007	2.44183e-63	94.4755	92.0669	90.007	92.2981	200.654	208.723	205.501	206.496
HL.SW.v1.0.G001960	PREDICTED: Morus notabilis transcription factor UNE12 (LOC21395764), mRNA	2.0247	1.31379e-13	1852.21	1880.36	1889.85	1913.15	3055.84	3096.34	3116.15	3060.36
HL.SW.v1.0.G002150	PREDICTED: Ziziphus jujuba transcription factor bHLH79 (LOC107418528), transcript variant X1, mRNA	1.30444	9.51787e-08	4.18326	3.90467	1.93403	3.35526	8.86423	10.1647	14.638	10.3807
HL.SW.v1.0.G003401	PREDICTED: Morus notabilis transcription factor bHLH123 (LOC21386488), mRNA	2.29503	1.32346e-13	274.997	270.656	278.263	274.377	672.129	675.034	676.281	649.961
HL.SW.v1.0.G004441	PREDICTED: Ziziphus jujuba transcription factor BEE 3 (LOC107418798), mRNA	11.4123	5.64782e-06	11.2703	9.3357	7.89476	9.13086	20.3535	13.5795	15.2369	16.5714
HL.SW.v1.0.G005270	PREDICTED: Ziziphus jujuba transcription factor bHLH162 (LOC107406159), transcript variant X2, mRNA	2.02106	3.10461e-88	121.926	142.159	140.826	118.962	270.962	289.104	284.667	278.311
HL.SW.v1.0.G005434	PREDICTED: Morus notabilis transcription factor bHLH62 (LOC21402833), mRNA	2.27514	6.98566e-06	5.8085	6.29303	5.15505	4.125	14.5037	12.8308	12.2268	12.3868
HL.SW.v1.0.G005474	PREDICTED: Ziziphus jujuba uncharacterized LOC107423811 (LOC107423811), transcript variant X2, mRNA	2.94412	7.73385e-05	3.32592	4.82295	4.61297	6.00214	9.96568	8.76111	7.41922	9.67173
HL.SW.v1.0.G005610	PREDICTED: Ziziphus jujuba transcription factor bHLH78-like (LOC107407281), mRNA	2.37811	1.78187e-06	6.22697	4.96513	4.5851	5.56815	13.3174	12.3797	12.919	15.605
HL.SW.v1.0.G005794	PREDICTED: Prunus mume transcription factor bHLH131-like (LOC103334359), mRNA	3.65044	6.50668e-09	2.91434	2.91456	3.96994	1.27832	11.2171	12.3121	10.397	9.68554
HL.SW.v1.0.G005895	PREDICTED: Morus notabilis transcription factor bHLH66 (LOC21386493), mRNA	7.2236	5.80612e-11	3.39064	3.63311	3.91895	5.34193	8.28592	8.72028	7.15046	8.90748
HL.SW.v1.0.G006663	PREDICTED: Pyrus x bretschneideri transcription factor SPEECHLESS-like (LOC103948059), mRNA	6.71091	2.74417e-05	0.213114	0.639391	0.422263	0.427331	3.66912	3.67195	3.07612	3.25803
HL.SW.v1.0.G007232	PREDICTED: Ziziphus jujuba transcription factor UNE12-like (LOC107412218), transcript variant X2, mRNA	7.58685	0.00012112	18.7136	24.7039	21.5059	24.6158	42.9252	35.319	34.1818	40.3011
HL.SW.v1.0.G008038	PREDICTED: Morus notabilis transcription factor PRE3 (LOC21389569), mRNA	6.76959	1.20981e-68	51.8435	52.5179	51.2506	56.5705	374.002	387.1	374.451	389.303
HL.SW.v1.0.G008160	PREDICTED: Morus notabilis transcription factor bHLH96 (LOC21402732), mRNA	5.44812	5.26568e-08	0.779756	1.55963	1.15875	0.977216	6.58332	7.23431	7.16233	6.08991
HL.SW.v1.0.G009825	PREDICTED: Morus notabilis transcription factor PIF7 (LOC21398347), mRNA	26.4681	1.3161e-129	2.23727	1.41312	0.466622	1.18056	25.0291	28.2477	22.5587	24.9672
HL.SW.v1.0.G010517	PREDICTED: Morus notabilis transcription factor PRE6 (LOC21403991), mRNA	21.3551	1.7291e-22	4.17265	3.26013	2.58365	2.61465	138.498	125.815	142.273	139.194
HL.SW.v1.0.G011381	PREDICTED: Morus notabilis transcription factor bHLH128 (LOC21404569), transcript variant X2, mRNA	13.7255	7.6296e-05	0.300447	0	0.297652	0.150612	5.52087	3.88251	4.28741	4.44337
HL.SW.v1.0.G011680	Humulus lupulus mRNA for basic helix-loop-helix transcription factor (bHLH1 gene), cultivar Osvald's 72, clone 2512	7.65531	0.00131228	14.3669	13.193	12.7518	12.2622	24.049	26.4389	24.2836	23.9269
HL.SW.v1.0.G011761	PREDICTED: Morus notabilis transcription factor bHLH121 (LOC21407670), mRNA	5.0187	0.00148967	6.85325	6.90492	7.70152	7.58884	52.8315	52.9399	58.1176	52.1813
HL.SW.v1.0.G012189	PREDICTED: Morus notabilis transcription factor bHLH120 (LOC21396132), transcript variant X5, mRNA	5.24562	6.6191e-05	0.589152	0	1.40081	0.590676	3.7452	4.06042	3.63348	4.07263
HL.SW.v1.0.G013394	PREDICTED: Morus notabilis transcription factor bHLH35 (LOC21386546), mRNA	2.61382	1.98486e-08	4.72595	6.87463	5.32044	5.16892	13.0867	20.784	13.3893	14.4212
HL.SW.v1.0.G013997	Prunus pseudocerasus isolate Unigene13488 bHLH transcription factor mRNA, complete cds	16.5255	1.31845e-65	0.32262	0.322645	0.319619	0.323455	5.12719	5.55873	4.02173	3.85992
HL.SW.v1.0.G014106	PREDICTED: Morus notabilis transcription factor FAMA (LOC21404443), transcript variant X2, mRNA	3.54322	0.00231576	0	0.700896	0.694323	1.75664	3.24859	2.55443	2.06919	4.65838
HL.SW.v1.0.G014223	PREDICTED: Morus notabilis transcription factor bHLH162 (LOC21398114), mRNA	4.47952	4.22798e-05	0.275805	0.96539	0.683098	1.65911	4.56581	5.02626	4.61434	3.75811
HL.SW.v1.0.G015470	PREDICTED: Morus notabilis transcription factor BIM1 (LOC21399703), transcript variant X2, mRNA	2.1394	0.00307329	19.397	21.8412	18.7895	20.7436	35.9641	33.8018	34.1253	32.7573
HL.SW.v1.0.G016927	PREDICTED: Morus notabilis transcription factor bHLH115 (LOC21402686), mRNA	12.1605	0.000274664	0	0.439933	0	0	1.74776	2.04062	2.02032	2.92394
HL.SW.v1.0.G017125	PREDICTED: Ziziphus jujuba transcription factor bHLH130 (LOC107432424), transcript variant X1, mRNA	2.86294	2.15304e-88	2.36486	2.50416	5.09916	3.62619	11.6987	9.12644	10.3134	10.7258
HL.SW.v1.0.G017392	PREDICTED: Morus notabilis transcription factor bHLH68 (LOC21386297), mRNA	8.93951	1.14168e-22	16.922	13.3506	12.6665	12.8185	137.951	134.817	126.198	138.222
HL.SW.v1.0.G017414	PREDICTED: Morus notabilis transcription factor bHLH157 (LOC21387168), mRNA	8.93951	1.14168e-22	39.221	21.7911	25.9041	15.2921	50.8606	56.3146	62.5448	48.8803
HL.SW.v1.0.G017572	PREDICTED: Ricinus communis transcription factor bHLH18 (LOC8288726), mRNA	26.4561	2.83797e-10	0	0	0.234099	0.236909	4.85062	5.9505	3.87585	5.4972
HL.SW.v1.0.G017992	PREDICTED: Morus notabilis transcription factor bHLH51 (LOC21393220), mRNA	3.40403	0.00067958	9.20806	7.16237	8.66168	7.92636	17.2452	14.1766	14.2796	12.9209
HL.SW.v1.0.G018209	PREDICTED: Morus notabilis uncharacterized LOC21402320 (LOC21402320), mRNA	2.46947	0.000150196	2.41395	2.03692	2.54096	2.72271	5.34488	6.3488	7.57245	5.81634
HL.SW.v1.0.G018574	Humulus lupulus mRNA for bHLH transcription factor (bHLH4 gene), cultivar Osvald's 72, clone 4177	5.29279	3.54511e-10	0.625618	1.25133	1.85939	2.50894	12.8424	7.04804	8.61978	7.69299
HL.SW.v1.0.G019055	PREDICTED: Morus notabilis transcription factor ILR3 (LOC21404036), transcript variant X2, mRNA	3.00057	7.61041e-09	2.33369	4.75109	4.54139	5.09727	12.4178	13.6977	14.3817	13.2403
HL.SW.v1.0.G020451	PREDICTED: Morus notabilis transcription factor MYC2 (LOC21406208), mRNA	3.08124	0.00106506	1.51243	1.62889	0.576293	1.04978	3.54378	4.70297	4.27452	3.6345
HL.SW.v1.0.G021363	PREDICTED: Nelumbo nucifera transcription factor bHLH74-like (LOC104609097), transcript variant X2, mRNA	18.9872	0.00390628	15.8207	17.4874	13.3166	15.8616	27.0174	27.8265	25.2083	28.938
HL.SW.v1.0.G021378	PREDICTED: Morus notabilis transcription factor bHLH95 (LOC21410124), mRNA	3.93439	1.96836e-15	7.25151	8.73543	8.65351	9.25306	95.8179	88.5741	100.668	89.3882
HL.SW.v1.0.G021415	PREDICTED: Ziziphus jujuba transcription factor bHLH149 (LOC107411753), mRNA	3.93439	1.96836e-15	7.25151	8.73543	8.65351	9.25306	95.8179	88.5741	100.668	89.3882
HL.SW.v1.0.G021535	PREDICTED: Morus notabilis uncharacterized LOC21408094 (LOC21408094), mRNA	2.26478	0.000262963	7.75153	8.29297	6.78647	5.06057	13.1307	15.5301	13.1283	11.9821
HL.SW.v1.0.G021604	PREDICTED: Prunus mume transcription factor bHLH30-like (LOC103324936), mRNA	2.11527	4.28411e-97	134.288	135.441	133.039	116.302	289.851	289.317	300.685	284.869
HL.SW.v1.0.G022261	PREDICTED: Durio zibethinus transcription factor FER-LIKE IRON DEFICIENCY-INDUCED TRANSCRIPTION FACTOR-like (LOC111302120), mRNA	54.406	1.20463e-60	0.640513	1.28112	0	0.64217	5.08963	5.51801	5.4631	5.5346
HL.SW.v1.0.G022548	PREDICTED: Morus notabilis transcription factor bHLH49 (LOC21409161), mRNA	2.84639	0.00191404	4.85723	4.2504	7.81957	6.08724	11.2573	10.0589	13.7431	11.7034
HL.SW.v1.0.G022805	PREDICTED: Prunus persica transcription factor bHLH67 (LOC18784699), mRNA	11.2679	0.000274664	4.54023	4.29514	4.13329	6.02829	7.71927	11.5472	9.58055	9.95062
HL.SW.v1.0.G022846	PREDICTED: Morus notabilis transcription factor bHLH120 (LOC21396132), transcript variant X5, mRNA	3.92351	3.35617e-08	1.34923	3.50826	1.33668	2.70544	8.75565	8.94121	11.1538	8.96809
HL.SW.v1.0.G023154	PREDICTED: Morus notabilis transcription factor bHLH13 (LOC21406254), mRNA	5.12185	3.19702e-38	0.552481	0.276261	1.36835	1.10782	50.4862	56.7492	57.0907	53.0639
HL.SW.v1.0.G023916	PREDICTED: Morus notabilis putative transcription factor bHLH041 (LOC21409916), transcript variant X2, mRNA	2.44114	1.37217e-09	7.55028	8.09802	8.56411	7.29554	18.7668	22.1532	20.7841	20.256
HL.SW.v1.0.G024064	PREDICTED: Morus notabilis transcription factor bHLH91 (LOC21406606), mRNA	3.83537	0.00434359	180.732	171.007	165.43	175.887	286.296	269.149	279.625	277.002
HL.SW.v1.0.G025023	PREDICTED: Ziziphus jujuba transcription factor PIF3 (LOC107411687), transcript variant X2, mRNA	5.30429	1.37591e-13	0	0	0	0	4.01681	4.8938	4.67206	3.15547
HL.SW.v1.0.G025338	PREDICTED: Morus notabilis transcription factor SPEECHLESS (LOC21394713), mRNA	2.75074	6.38849e-06	4.34912	2.68643	2.66123	2.94966	8.3009	8.05298	11.162	9.86267
HL.SW.v1.0.G025365	PREDICTED: Morus notabilis transcription factor bHLH47 (LOC112090751), mRNA	2.62728	1.40926e-11	8.12792	7.13994	7.72587	8.36919	21.6013	20.5261	22.4118	23.2891
HL.SW.v1.0.G025417	PREDICTED: Morus notabilis transcription factor bHLH3 (LOC21389198), mRNA	21.5793	5.77463e-08	0.145717	0	0	0.292187	3.81139	3.42806	4.06318	4.35849
HL.SW.v1.0.G025850	PREDICTED: Morus notabilis transcription factor bHLH30 (LOC21405749), transcript variant X3, mRNA	2.16479	2.99206e-07	69.6811	70.6068	73.8522	72.4976	130.589	121.106	125.594	122.256
HL.SW.v1.0.G025877	PREDICTED: Morus notabilis plastid division protein PDV2 (LOC21409600), mRNA	2.38774	1.3662e-05	2.77864	4.7822	4.92941	4.14634	11.5532	9.89203	9.49683	11.5539
HL.SW.v1.0.G025900	PREDICTED: Morus notabilis transcription factor bHLH155 (LOC21393102), transcript variant X1, mRNA	3.92338	5.92149e-08	3.02004	4.68142	6.43268	4.84456	14.6986	14.6098	12.5821	16.36
HL.SW.v1.0.G025960	PREDICTED: Morus notabilis transcription factor HEC2 (LOC21394331), mRNA	2.07307	0.000273353	5.21839	4.51115	4.20597	4.52248	10.8937	8.55751	11.7801	9.64145
HL.SW.v1.0.G026813	Humulus lupulus mRNA for basic helix-loop-helix transcription factor (bHLH2 gene), cultivar Osvald's 72, clone 3497	2.09527	1.85136e-07	9.44196	10.4237	8.8682	8.11404	16.1585	24.2158	17.8604	23.9625
HL.SW.v1.0.G026980	PREDICTED: Prunus persica transcription factor DYT1 (LOC18778293), mRNA	10.3216	6.88885e-18	3.44683	2.51903	2.4954	3.58866	16.2403	16.4285	14.5255	19.3858
HL.SW.v1.0.G027431	PREDICTED: Morus notabilis transcription factor mef2A (LOC21405713), mRNA	18.0602	1.11766e-07	22.2926	24.0816	20.5942	21.973	46.5274	40.3298	43.0759	46.6407
HL.SW.v1.0.G027448	PREDICTED: Jatropha curcas transcription factor MUTE (LOC105631917), mRNA	18.0602	1.11766e-07	64.588	51.9894	56.7041	52.1199	105.01	112.05	107.146	105.407
HL.SW.v1.0.G028032	PREDICTED: Morus notabilis transcription factor bHLH30 (LOC21391096), mRNA	2.22498	0.00108296	3.37299	1.92757	3.39466	3.27436	7.4451	6.38642	7.09567	7.65116
HL.SW.v1.0.G028353	PREDICTED: Morus notabilis transcription factor MYC2 (LOC21406208), mRNA	8.52123	3.05343e-38	18.178	18.6485	23.121	17.8722	181.178	172.923	178.128	172.976
HL.SW.v1.0.G028354	PREDICTED: Morus notabilis transcription factor MYC2 (LOC21406208), mRNA	2.65162	0.00308781	2.02061	1.70987	0.769927	2.02583	4.73449	4.12011	5.09889	4.85569
HL.SW.v1.0.G028762	PREDICTED: Morus notabilis transcription factor bHLH112 (LOC21388480), transcript variant X3, mRNA	3.04747	6.23098e-35	181.307	192.334	196.917	186.354	616.474	609.206	600.412	620.589
HL.SW.v1.0.G029231	PREDICTED: Ziziphus jujuba transcription factor bHLH62 (LOC107426586), mRNA	2.15945	1.11206e-05	4.63374	6.1109	7.31475	5.2073	12.4758	13.9364	12.9625	14.2152
HL.SW.v1.0.G029763	PREDICTED: Morus notabilis transcription factor FER-LIKE IRON DEFICIENCY-INDUCED TRANSCRIPTION FACTOR (LOC21403530), mRNA	2.76977	0.00432416	19.3788	14.2423	19.3772	8.13305	31.0362	31.7172	30.9285	33.8495
HL.SW.v1.0.G030613	PREDICTED: Morus notabilis transcription factor bHLH63 (LOC21401527), transcript variant X1, mRNA	2.19496	0.000214623	6.05486	2.81886	2.99927	4.50056	8.84836	8.92434	10.2054	10.4777
HL.SW.v1.0.G030667	PREDICTED: Ziziphus jujuba transcription factor BIM3-like (LOC107416279), transcript variant X2, mRNA	3.36613	3.26956e-08	52.9625	39.7949	78.8435	64.6184	97.6042	117.364	103.142	59.7896
HL.SW.v1.0.G030704	PREDICTED: Morus notabilis transcription factor LHW (LOC21405125), mRNA	3.36613	3.26956e-08	31.3667	33.893	34.4681	34.8818	58.7898	57.282	56.9486	55.2975
HL.SW.v1.0.G031531	PREDICTED: Fragaria vesca subsp. vesca transcription factor MYC2-like (LOC101308180), mRNA	2.91106	3.82153e-06	2.33147	2.91456	3.32031	3.06797	9.64909	7.91834	9.17801	9.68554
HL.SW.v1.0.G032344	PREDICTED: Morus notabilis uncharacterized LOC21402320 (LOC21402320), mRNA	3.10683	1.87981e-34	17.9093	18.2363	17.7427	15.3439	53.9055	60.8522	59.6058	54.3256
HL.SW.v1.0.G032995	PREDICTED: Prunus avium transcription factor ICE1 (LOC110764438), mRNA	5.95098	3.625e-07	0.852976	0.853042	0.845042	0.855183	4.23618	5.93522	5.59635	7.08698
HL.SW.v1.0.G033147	PREDICTED: Morus notabilis transcription factor bHLH106 (LOC21397816), mRNA	2.45925	3.48506e-10	5.5219	8.89707	9.72539	8.61184	17.8762	22.9723	24.9577	19.9828
HL.SW.v1.0.G033360	PREDICTED: Rosa chinensis transcription factor PIF4-like (LOC112189254), transcript variant X3, mRNA	31.6503	1.3176e-102	18.7944	21.4957	24.3803	24.5687	35.6168	36.814	36.2433	36.1655
HL.SW.v1.0.G033561	PREDICTED: Morus notabilis transcription factor bHLH18 (LOC21399161), mRNA	2.43383	8.7276e-09	28.4993	30.1117	25.2034	30.5102	122.719	133.591	122.226	122.862
HL.SW.v1.0.G034746	PREDICTED: Morus notabilis transcription factor bHLH84 (LOC21384528), mRNA	6.35777	0.000488294	0.359795	0.215893	0.499027	0.28858	3.57374	2.52738	2.64387	1.91319
HL.SW.v1.0.G034789	PREDICTED: Morus notabilis transcription factor HEC3 (LOC21403610), mRNA	14.1641	1.21152e-75	8.02888	9.11892	8.39387	8.61596	14.4269	13.5289	13.712	15.4736
HL.SW.v1.0.G035640	PREDICTED: Morus notabilis transcription factor bHLH30 (LOC21391096), mRNA	2.01231	1.03717e-08	35.2599	40.6599	40.4568	41.303	61.1109	64.2575	73.5327	64.4507
HL.SW.v1.0.G036285	PREDICTED: Morus notabilis transcription factor BIM2 (LOC21409140), mRNA	30.0757	4.37514e-16	0.131573	0.394748	0.260698	0	7.05712	9.59112	8.28714	8.13323
HL.SW.v1.0.G036341	PREDICTED: Lupinus angustifolius transcription factor bHLH68-like (LOC109342862), transcript variant X2, mRNA	2.12074	1.53512e-58	76.947	82.8068	85.1934	84.5085	178.511	191.273	186.228	185.198
HL.SW.v1.0.G037932	PREDICTED: Morus notabilis transcription factor bHLH81 (LOC21391666), transcript variant X3, mRNA	2.72152	2.12769e-12	10.7401	11.8642	11.6138	11.2605	6.08927	6.41958	7.32288	6.25225
HL.SW.v1.0.G038492	PREDICTED: Morus notabilis transcription factor SPATULA (LOC21394314), mRNA	2.8208	8.56695e-08	6.51653	9.23245	6.79215	7.07783	3.68583	3.37378	4.54269	3.20345
HL.SW.v1.0.G038933	PREDICTED: Morus notabilis transcription factor bHLH94 (LOC21387089), mRNA	-2.21294	0.00030697	80.4871	73.0354	77.7003	76.8281	36.9503	32.7185	35.936	41.8757
HL.SW.v1.0.G039006	PREDICTED: Ziziphus jujuba transcription factor bHLH94 (LOC107420746), transcript variant X2, mRNA	-2.39703	0.00255418	32.4065	37.698	40.1313	35.5363	10.8785	12.7511	9.59734	11.8171
HL.SW.v1.0.G039204	PREDICTED: Morus notabilis transcription factor bHLH121 (LOC21409323), mRNA	-2.13576	0.00265003	20.7642	21.3347	20.2892	21.4596	10.2181	11.027	9.56431	10.6821
HL.SW.v1.0.G039909	PREDICTED: Juglans regia transcription factor UNE12-like (LOC108979493), mRNA	-3.63752	0.00293515	2.7429	4.11467	4.75543	6.1875	0.908149	1.36327	1.34971	1.36737
HL.SW.v1.0.G040366	PREDICTED: Morus notabilis transcription factor EMB1444 (LOC21400010), transcript variant X2, mRNA	3.29197	2.7227e-15	1.8358	0.458986	0	2.76083	0	0	0	0
HL.SW.v1.0.G040524	PREDICTED: Morus notabilis transcription factor bHLH128 (LOC21404569), transcript variant X2, mRNA	-2.93661	8.86424e-16	4.84671	3.48384	2.62589	3.26481	1.20352	1.15426	1.4409	1.15773
HL.SW.v1.0.G041110	PREDICTED: Morus notabilis transcription factor bHLH84 (LOC21384528), mRNA	-3.33932	1.53607e-06	122.139	113.142	114.126	116.436	70.4425	81.3136	75.4576	69.8357
HL.SW.v1.0.G041150	PREDICTED: Morus notabilis transcription factor bHLH74 (LOC21390494), transcript variant X3, mRNA	-2.26915	2.61116e-11	116.573	132.705	113.851	125.993	63.2323	64.3767	54.786	63.1964
HL.SW.v1.0.G041189	PREDICTED: Morus notabilis transcription factor bHLH48 (LOC21410694), mRNA	-2.26915	2.61116e-11	74.9859	70.3981	73.9708	71.7528	42.5102	44.1002	41.4889	42.5998
HL.SW.v1.0.G041666	PREDICTED: Morus notabilis transcription factor BHLH089 (LOC21394273), transcript variant X2, mRNA	-2.34357	2.86658e-12	22.4483	27.3451	30.0149	27.1599	12.7413	13.0307	10.1326	12.3407
HL.SW.v1.0.G042452	PREDICTED: Morus notabilis transcription factor BIM3 (LOC112092161), mRNA	-6.86978	0.00027717	1.81767	1.09069	4.32183	3.64475	0.481451	0.963643	0	0
HL.SW.v1.0.G043787	PREDICTED: Morus notabilis uncharacterized LOC21402320 (LOC21402320), mRNA	-2.59243	1.03341e-24	51.2778	51.8244	47.8442	42.4341	17.4267	20.4967	21.2718	19.7468
HL.SW.v1.0.G044336	PREDICTED: Morus notabilis transcription factor bHLH110 (LOC21404763), mRNA	-3.95359	0.00151376	15.4133	17.0334	18.8957	17.2525	10.5326	11.3803	10.482	12.2331
HL.SW.v1.0.G044478	PREDICTED: Morus notabilis transcription factor bHLH153 (LOC21403305), transcript variant X1, mRNA	-2.40016	6.50151e-05	8.62718	8.06863	9.33831	8.16897	3.96719	4.18199	3.45905	3.34503
HL.SW.v1.0.G045035	PREDICTED: Morus notabilis transcription factor bHLH130 (LOC21391352), mRNA	-2.35468	1.08562e-06	16.6049	10.8449	16.4505	9.17333	6.50752	3.36855	7.55941	6.30686
HL.SW.v1.0.G045595	PREDICTED: Morus notabilis transcription factor bHLH137 (LOC21392198), mRNA	-2.01452	4.58146e-22	93.4876	97.2641	89.2173	94.2693	60.7469	64.7633	67.6075	62.6317
HL.SW.v1.0.G046000	PREDICTED: Juglans regia transcription factor PIF3-like (LOC109007770), transcript variant X5, mRNA	-2.44183	0.0021903	7.13574	6.51272	6.65755	6.39015	1.28451	2.24961	2.31814	2.62477
HL.SW.v1.0.G046224	PREDICTED: Ziziphus jujuba transcription factor bHLH87 (LOC107403860), transcript variant X4, mRNA	-2.88901	8.69643e-13	3.50997	11.488	9.16747	10.2372	3.16941	3.59476	3.14029	2.54511
HL.SW.v1.0.G046363	PREDICTED: Morus notabilis transcription factor MYC2 (LOC21398450), mRNA	-2.88901	8.69643e-13	96.1731	91.5092	86.4981	92.8196	53.4533	48.5736	55.2409	50.7098

## Sheet: MYB
				FPKM
Transcripts	Annotations	FC	P-value	Cont_Lib_1	Cont_Lib_2	Cont_Lib_3	Cont_Lib_4	Inf_Lib_1	Inf_Lib_2	Inf_Lib_3	Inf_Lib_4
HL.SW.v1.0.G009297	PREDICTED: Nicotiana attenuata uncharacterized LOC109234791 (LOC109234791), mRNA	15.2012	4.00555e-05	0.383886	0	0	0	3.62238	1.71718	1.82603	2.93437
HL.SW.v1.0.G011445	PREDICTED: Prunus persica trihelix transcription factor PTL (LOC18786715), mRNA	4.61785	2.53226e-05	1.57959	2.52753	3.12978	3.16734	8.78616	7.64147	6.73634	6.29954
HL.SW.v1.0.G013143	PREDICTED: Morus notabilis trihelix transcription factor GT-2 (LOC21393904), mRNA	2.91975	0.000469786	1.31403	2.15893	1.95271	0.941023	5.09646	5.66018	4.80331	4.67901
HL.SW.v1.0.G014375	PREDICTED: Juglans regia trihelix transcription factor GTL1-like (LOC108982453), transcript variant X6, mRNA	2.16418	1.17358e-06	7.21645	6.10669	6.59937	4.17411	12.6817	11.2199	12.0188	14.5744
HL.SW.v1.0.G014497	PREDICTED: Morus notabilis ribonuclease J (LOC21385762), transcript variant X1, mRNA	8.56023	1.01966e-20	10.1756	17.1392	16.9785	18.7931	29.0803	32.1194	27.4075	29.0121
HL.SW.v1.0.G020215	PREDICTED: Ziziphus jujuba trihelix transcription factor ASIL1 (LOC107426678), mRNA	4.27628	1.52231e-05	15.8467	20.5841	24.7219	19.54	33.8924	33.1943	33.9395	33.7783
HL.SW.v1.0.G026175	PREDICTED: Ziziphus jujuba trihelix transcription factor ASR3 (LOC107429714), mRNA	3.0554	0.00165812	12.6859	12.344	12.2283	17.0156	21.5685	24.4253	24.0698	20.0548
HL.SW.v1.0.G026176	PREDICTED: Ziziphus jujuba trihelix transcription factor ASR3 (LOC107429714), mRNA	3.0554	0.00165812	12.6859	12.344	12.2283	17.0156	21.5685	24.4253	24.0698	20.0548
HL.SW.v1.0.G026564	PREDICTED: Morus notabilis trihelix transcription factor GT-4 (LOC21400646), mRNA	7.78968	7.87931e-08	0.963417	0.867141	0.572673	0	5.16745	5.29911	5.49922	5.7633
HL.SW.v1.0.G028697	PREDICTED: Ziziphus jujuba trihelix transcription factor PTL (LOC107434964), mRNA	3.47959	5.58555e-96	1.13112	0.87411	1.06966	1.49487	3.60883	3.30496	4.58766	3.1782
HL.SW.v1.0.G032357	PREDICTED: Morus notabilis trihelix transcription factor GTL2 (LOC21389601), transcript variant X2, mRNA	3.10683	1.87981e-34	1.30981	0.785948	1.0381	2.10112	5.204	5.38161	5.49993	6.09427
HL.SW.v1.0.G036184	PREDICTED: Ziziphus jujuba trihelix transcription factor ASR3 (LOC107429714), mRNA	4.3412	1.53753e-05	1.32693	1.17959	0.949425	0.665182	4.19809	4.68984	5.07847	5.92892
HL.SW.v1.0.G037148	PREDICTED: Prunus mume uncharacterized LOC103331547 (LOC103331547), mRNA	2.22823	1.05953e-08	9.59149	10.8835	7.85764	8.3218	19.2982	21.8799	24.5667	21.2101
HL.SW.v1.0.G042534	PREDICTED: Ziziphus jujuba trihelix transcription factor ASIL1 (LOC107426678), mRNA	-3.37769	0.000156427	3.81513	3.49747	5.03952	6.375	0.631577	2.10687	0.625773	2.32453
HL.SW.v1.0.G045131	PREDICTED: Morus notabilis trihelix transcription factor GT-2 (LOC21400857), mRNA	-4.23312	3.48812e-19	24.0633	20.8565	21.7204	16.0837	3.89504	5.31551	4.91178	6.39779
HL.SW.v1.0.G045672	PREDICTED: Hevea brasiliensis trihelix transcription factor ASIL1-like (LOC110632020), mRNA	-2.6091	7.04415e-05	7.66733	6.67559	6.97045	8.68197	3.01643	2.83942	2.92953	3.23767

## Sheet: NAC
				FPKM
Transcripts	Annotations	FC	P-value	Cont_Lib_1	Cont_Lib_2	Cont_Lib_3	Cont_Lib_4	Inf_Lib_1	Inf_Lib_2	Inf_Lib_3	Inf_Lib_4
HL.SW.v1.0.G000208	PREDICTED: Morus notabilis protein SOMBRERO (LOC21406743), mRNA	1	5.30329e-05	6.11594	4.17027	4.54428	4.42462	11.0911	12.0207	10.8524	11.5025
HL.SW.v1.0.G000619	PREDICTED: Durio zibethinus NAC domain-containing protein 37-like (LOC111292351), mRNA	12.8167	0.00195314	0	0	0	0.146828	1.26068	1.3587	1.2491	1.36279
HL.SW.v1.0.G000878	PREDICTED: Morus notabilis NAC domain-containing protein 87 (LOC21396856), mRNA	2.15306	9.88665e-05	4.62593	4.16365	8.70751	8.34821	13.1718	13.1819	13.3542	10.7617
HL.SW.v1.0.G000888	PREDICTED: Morus notabilis protein BEARSKIN2 (LOC112094574), mRNA	1	9.88665e-05	4.62593	4.16365	8.70751	8.34821	13.1718	13.1819	13.3542	10.7617
HL.SW.v1.0.G001728	PREDICTED: Fragaria vesca subsp. vesca NAC domain-containing protein 21/22-like (LOC101304364), transcript variant X2, mRNA	2.099	2.44183e-63	94.4755	92.0669	90.007	92.2981	200.654	208.723	205.501	206.496
HL.SW.v1.0.G002087	Humulus lupulus clone GT5-C1-17 microsatellite sequence	47.8381	1.19216e-07	0	0	0	0	2.9785	1.86299	3.32002	4.67148
HL.SW.v1.0.G004549	PREDICTED: Morus notabilis NAC domain-containing protein 90 (LOC21399352), mRNA	3.43515	0.000271554	16.7622	16.3825	14.3418	19.0972	26.2354	28.0228	31.4932	27.0942
HL.SW.v1.0.G005163	PREDICTED: Morus notabilis uncharacterized LOC21402541 (LOC21402541), mRNA	2.25842	2.10356e-06	105.415	105.423	102.905	107.235	199.978	202.649	191.286	194.421
HL.SW.v1.0.G005365	PREDICTED: Morus notabilis NAC domain-containing protein 2 (LOC21391307), mRNA	3.92123	2.87333e-12	2.37099	4.54474	2.74042	4.35805	17.7936	16.236	13.4818	11.557
HL.SW.v1.0.G005390	PREDICTED: Morus notabilis putative NAC domain-containing protein 94 (LOC21384632), mRNA	2.27514	6.98566e-06	5.8085	6.29303	5.15505	4.125	14.5037	12.8308	12.2268	12.3868
HL.SW.v1.0.G005640	PREDICTED: Morus notabilis NAC domain-containing protein 30 (LOC21390256), mRNA	4.1045	2.32861e-11	1.54159	2.75305	3.27267	3.75354	9.98936	14.4483	13.0764	12.5888
HL.SW.v1.0.G006494	PREDICTED: Prunus mume protein FEZ (LOC103329997), mRNA	2.10114	4.1427e-05	5.13235	5.40289	6.24426	5.32618	11.4477	13.903	11.5788	12.6281
HL.SW.v1.0.G008530	PREDICTED: Gossypium arboreum protein CUP-SHAPED COTYLEDON 2-like (LOC108463238), transcript variant X3, mRNA	7.53555	5.60297e-161	11.9563	13.4518	12.4796	13.6996	110.275	95.0795	105.48	103.171
HL.SW.v1.0.G008629	PREDICTED: Morus notabilis NAC domain-containing protein 17 (LOC21399517), mRNA	4.88278	1.06091e-42	10.6242	9.06535	7.53189	7.91545	45.5669	44.3747	49.3689	43.7307
HL.SW.v1.0.G009272	PREDICTED: Morus notabilis NAC domain-containing protein 73 (LOC21393817), mRNA	2.42257	7.82253e-57	0	1.1411	0.847799	0.857973	2.55	3.3081	4.77242	3.12845
HL.SW.v1.0.G009399	Morus alba NAC domain containing transcription factor 78-like protein mRNA, complete cds	27.1526	0.000244144	9.41276	9.77554	7.17323	11.9779	19.8975	16.7939	22.565	19.0101
HL.SW.v1.0.G009400	Boehmeria nivea NAC domain-containing protein (NAC23) mRNA, complete cds	2.14682	0.000207446	4.81178	3.94596	4.19498	4.43829	10.897	9.43861	9.53412	10.0427
HL.SW.v1.0.G009649	PREDICTED: Prunus persica NAC domain-containing protein 100 (LOC18784364), mRNA	2.76464	9.4353e-07	4.51517	2.05251	4.06652	4.52685	11.8235	8.29644	11.5802	13.2324
HL.SW.v1.0.G009784	PREDICTED: Morus notabilis NAC transcription factor 25 (LOC21395363), mRNA	26.4681	1.3161e-129	0	0	0	0	2.61882	3.18244	3.27433	4.06824
HL.SW.v1.0.G009856	PREDICTED: Prunus avium transcription factor JUNGBRUNNEN 1-like (LOC110769006), mRNA	2.75469	7.38674e-18	118.671	125.08	117.567	119.848	243.933	243.114	250.659	252.93
HL.SW.v1.0.G010657	PREDICTED: Morus notabilis protein CUP-SHAPED COTYLEDON 1 (LOC21402876), mRNA	5.02645	9.32185e-24	4.68697	4.08639	4.04807	5.18106	25.2269	24.2906	22.2354	25.3222
HL.SW.v1.0.G011042	Humulus lupulus clone GT5-C1-17 microsatellite sequence	2.10625	1.90897e-07	34.0195	40.4182	33.5682	37.1089	71.5459	69.5269	73.6562	69.4646
HL.SW.v1.0.G011145	PREDICTED: Morus notabilis NAC domain-containing protein 60 (LOC21399367), mRNA	3.48889	2.59705e-13	25.2576	25.2595	26.9474	23.1586	60.3247	57.6529	63.028	59.5482
HL.SW.v1.0.G011193	PREDICTED: Morus notabilis NAC domain-containing protein 83 (LOC21392182), mRNA	3.48889	2.59705e-13	25.2576	25.2595	26.9474	23.1586	60.3247	57.6529	63.028	59.5482
HL.SW.v1.0.G012590	PREDICTED: Morus notabilis NAC domain-containing protein 86 (LOC21407813), transcript variant X2, mRNA	2.06622	9.55286e-39	52.6128	59.0649	58	63.3504	134.404	125.62	128.939	121.884
HL.SW.v1.0.G013166	Humulus lupulus clone GT5-C1-17 microsatellite sequence	2.91975	0.000469786	19.4289	20.4398	18.4982	17.2024	29.7409	30.5998	31.7853	28.847
HL.SW.v1.0.G013425	PREDICTED: Morus notabilis NAC domain-containing protein 22 (LOC21397501), mRNA	8.76043	3.1966e-66	4.03241	4.76594	3.45014	6.24803	38.7177	40.8124	47.3812	47.0267
HL.SW.v1.0.G014470	PREDICTED: Morus notabilis NAC domain-containing protein 43 (LOC21398464), mRNA	8.56023	1.01966e-20	10.1756	17.1392	16.9785	18.7931	29.0803	32.1194	27.4075	29.0121
HL.SW.v1.0.G016378	PREDICTED: Quercus suber NAC domain-containing protein 83-like (LOC111994497), mRNA	2.5138	0.00129909	1.23634	3.25595	0.653249	0.495817	5.64891	6.47257	6.75967	7.09467
HL.SW.v1.0.G016542	PREDICTED: Morus notabilis NAC domain-containing protein 83 (LOC21389127), mRNA	5.49115	1.43003e-05	0.479069	0.638807	0.474612	1.28082	4.96994	3.17474	4.60996	5.201
HL.SW.v1.0.G017885	Boehmeria nivea NAC domain-containing protein (NAC11) mRNA, complete cds	205.954	5.17983e-30	30.2436	23.1834	28.5934	26.0121	44.6281	48.6301	52.0745	44.4906
HL.SW.v1.0.G018182	PREDICTED: Morus notabilis uncharacterized LOC21402535 (LOC21402535), transcript variant X2, mRNA	2.46947	0.000150196	16.5534	15.1557	17.7853	14.025	30.2595	33.8364	30.5934	31.6136
HL.SW.v1.0.G018728	PREDICTED: Morus notabilis protein CUP-SHAPED COTYLEDON 1 (LOC21402876), mRNA	5.88864	1.29143e-05	11.1022	13.1218	9.24912	9.61309	17.878	16.7212	21.5213	19.1195
HL.SW.v1.0.G019335	PREDICTED: Morus notabilis protein BEARSKIN2 (LOC112094574), mRNA	2.85027	8.30291e-11	8.01202	5.86491	4.33698	5.38276	15.8068	17.7348	22.0021	16.3058
HL.SW.v1.0.G019549	PREDICTED: Morus notabilis NAC domain-containing protein 7 (LOC21401962), mRNA	2.73244	2.4732e-121	86.4809	85.2218	80.2433	74.0161	241.774	235.251	226.406	241.706
HL.SW.v1.0.G020386	PREDICTED: Pyrus x bretschneideri NAC transcription factor 56 (LOC103927424), mRNA	3.09841	0.000824125	1.10052	1.89548	1.02971	1.47115	4.77731	4.29478	5.37523	4.18578
HL.SW.v1.0.G020409	Humulus lupulus clone GT5-C1-17 microsatellite sequence	2.29703	2.51646e-06	4.94274	5.98377	5.58402	5.91185	12.9484	12.671	14.65	14.6976
HL.SW.v1.0.G020466	PREDICTED: Morus notabilis NAC domain-containing protein 83 (LOC21392182), mRNA	3.08124	0.00106506	1.51243	1.62889	0.576293	1.04978	3.54378	4.70297	4.27452	3.6345
HL.SW.v1.0.G020849	PREDICTED: Morus notabilis NAC domain-containing protein 7 (LOC21404074), transcript variant X2, mRNA	2.07184	2.6616e-08	9.07056	11.591	9.98464	12.0243	22.8909	23.2424	25.7222	22.1735
HL.SW.v1.0.G020941	PREDICTED: Morus notabilis NAC domain-containing protein 86 (LOC21402179), mRNA	3.12697	4.37202e-23	9.7982	6.59544	5.60022	9.06789	16.9691	16.3578	17.0604	16.2817
HL.SW.v1.0.G021104	PREDICTED: Prunus mume protein CUP-SHAPED COTYLEDON 3 (LOC103336634), mRNA	2.4946	0.000150372	4.91698	0.61467	1.52226	4.31349	8.34332	7.94244	6.04878	8.17058
HL.SW.v1.0.G021105	PREDICTED: Juglans regia protein CUP-SHAPED COTYLEDON 3-like (LOC109022232), mRNA	2.4946	0.000150372	4.91698	0.61467	1.52226	4.31349	8.34332	7.94244	6.04878	8.17058
HL.SW.v1.0.G021106	PREDICTED: Juglans regia protein CUP-SHAPED COTYLEDON 3-like (LOC109022232), mRNA	2.4946	0.000150372	4.91698	0.61467	1.52226	4.31349	8.34332	7.94244	6.04878	8.17058
HL.SW.v1.0.G021766	PREDICTED: Morus notabilis NAC domain-containing protein 82 (LOC21403605), transcript variant X2, mRNA	9.89684	2.55618e-06	3.09183	0.687126	2.72273	0	22.0659	23.6765	23.2155	23.7477
HL.SW.v1.0.G025856	Morus alba cultivar Husang China NAC domain-containing protein (CUC2) mRNA, partial cds	2.38774	1.3662e-05	2.77864	4.7822	4.92941	4.14634	11.5532	9.89203	9.49683	11.5539
HL.SW.v1.0.G025992	PREDICTED: Morus notabilis NAC domain-containing protein 18 (LOC21407150), mRNA	3.47525	6.46456e-35	12.4638	16.1309	14.5269	11.761	55.5885	48.1004	50.0269	49.2196
HL.SW.v1.0.G026083	PREDICTED: Morus notabilis NAC domain-containing protein 18 (LOC21407150), mRNA	5.54159	0.000179998	0.403368	0.806798	0.599424	0.202206	2.93813	2.53943	4.23438	3.3514
HL.SW.v1.0.G026417	PREDICTED: Morus notabilis NAC domain-containing protein 73 (LOC21398166), transcript variant X2, mRNA	4.4193	0.00249398	1.06622	0.456987	0.452701	0.305422	3.58058	2.8263	2.4484	2.78417
HL.SW.v1.0.G027235	PREDICTED: Morus notabilis NAC domain-containing protein 104 (LOC21406929), transcript variant X1, mRNA	14.2328	3.70901e-11	7.06271	7.68419	5.92054	7.39223	12.9511	11.2124	11.9664	12.8969
HL.SW.v1.0.G028514	PREDICTED: Hevea brasiliensis NAC domain-containing protein 35 (LOC110655184), transcript variant X2, mRNA	2.61312	0.00432416	15.9439	21.173	22.2692	13.8887	90.6928	87.4715	83.3429	93.2939
HL.SW.v1.0.G031438	PREDICTED: Morus notabilis protein SOMBRERO (LOC21406743), mRNA	5.83237	3.625e-07	1.09827	1.56908	0.310872	0.471904	6.02581	5.61455	5.14693	5.89215
HL.SW.v1.0.G031875	PREDICTED: Morus notabilis protein NTM1-like 9 (LOC21386173), mRNA	11.798	1.10105e-11	0.685726	0	2.37772	3.4375	6.58408	3.63539	4.72398	6.83685
HL.SW.v1.0.G032767	Humulus lupulus clone GT5-C1-17 microsatellite sequence	3.2069	2.04914e-113	59.3803	59.3848	57.3653	51.6399	200.078	193.384	181.128	200.725
HL.SW.v1.0.G034009	PREDICTED: Morus notabilis uncharacterized LOC21402535 (LOC21402535), transcript variant X2, mRNA	6.71613	1.93022e-05	0.560001	0.420032	0.508559	0.467874	3.92453	4.39143	2.81684	4.37362
HL.SW.v1.0.G034029	PREDICTED: Morus notabilis NAC domain-containing protein 75 (LOC21390392), mRNA	12.7545	0.00195314	0.18387	0	0	0	0.852285	2.31513	1.327	1.22215
HL.SW.v1.0.G034044	PREDICTED: Morus notabilis NAC transcription factor 47 (LOC21396853), mRNA	9.09205	9.13689e-40	3.29598	2.25531	2.57788	3.82626	30.7852	28.0499	28.3398	30.325
HL.SW.v1.0.G034382	PREDICTED: Morus notabilis NAC transcription factor 29 (LOC21398766), transcript variant X1, mRNA	2.23628	2.37983e-09	8.3476	14.646	9.72081	10.4248	22.4014	19.5071	20.2739	18.8844
HL.SW.v1.0.G034529	PREDICTED: Ziziphus jujuba NAC domain-containing protein 79 (LOC107420683), transcript variant X3, mRNA	2.83935	0.000234464	8.51246	8.60179	5.71003	6.04526	11.0974	15.7481	14.777	12.9075
HL.SW.v1.0.G035058	PREDICTED: Morus notabilis NAC domain-containing protein 104 (LOC21403576), mRNA	2.41775	7.09707e-29	24.5174	22.6688	29.1014	30.3782	69.5347	69.2816	67.0747	67.9525
HL.SW.v1.0.G035065	PREDICTED: Juglans regia NAC domain-containing protein 90-like (LOC108989571), mRNA	14.4876	0.000274664	0.334981	0	0	0	1.55273	2.88585	2.63736	1.78125
HL.SW.v1.0.G035408	PREDICTED: Morus notabilis NAC transcription factor 56 (LOC21397536), mRNA	3.36641	4.31991e-16	6.67869	6.072	6.01505	6.69596	19.7002	24.1413	24.1002	23.6085
HL.SW.v1.0.G035931	PREDICTED: Morus notabilis NAC domain-containing protein 100 (LOC21396746), mRNA	2.96954	0.00455151	1.35551	3.38902	6.04303	5.43605	13.9126	26.9484	24.0122	26.1284
HL.SW.v1.0.G036073	PREDICTED: Morus notabilis NAC domain-containing protein 72 (LOC21389501), mRNA	18.3725	1.12661e-19	0.671893	0	0	1.34726	11.0116	8.90514	11.5717	12.6163
HL.SW.v1.0.G036702	PREDICTED: Morus notabilis protein NTM1-like 9 (LOC21402530), mRNA	2.9239	1.89435e-21	13.5887	11.6079	10.9381	11.4478	36.4301	38.3342	38.2004	35.1251
HL.SW.v1.0.G036821	PREDICTED: Ziziphus jujuba SUPPRESSOR OF GAMMA RESPONSE 1 (LOC107415239), transcript variant X2, mRNA	2.7232	1.87032e-06	3.37894	3.3792	2.51063	5.08152	10.628	11.7558	8.86764	10.6681
HL.SW.v1.0.G038119	PREDICTED: Morus notabilis NAC domain-containing protein 7 (LOC21384338), mRNA	-2.04547	0.0040774	10.136	9.30591	7.62732	7.38567	3.85108	4.73496	4.83321	4.30741
HL.SW.v1.0.G040977	PREDICTED: Quercus suber NAC domain-containing protein 2-like (LOC112035692), mRNA	-3.33932	1.53607e-06	192.784	192.998	192.372	203.267	124.889	121.949	119.037	130.258
HL.SW.v1.0.G041306	PREDICTED: Morus notabilis protein CUP-SHAPED COTYLEDON 3 (LOC21389109), mRNA	-5.5553	0.00027717	3.72043	2.48048	2.45721	2.17586	0	0.821831	0.61024	0.412151
HL.SW.v1.0.G044172	PREDICTED: Morus notabilis NAC domain-containing protein 43 (LOC21406186), mRNA	-3.95359	0.00151376	37.6487	39.0409	35.3716	37.1889	23.029	21.9727	23.6681	22.4081
HL.SW.v1.0.G044249	Boehmeria nivea NAC domain-containing protein (NAC13) mRNA, complete cds	-3.95359	0.00151376	37.6487	39.0409	35.3716	37.1889	23.029	21.9727	23.6681	22.4081
HL.SW.v1.0.G044515	PREDICTED: Morus notabilis NAC domain-containing protein 104 (LOC21403576), mRNA	-3.06962	1.23605e-08	11.2483	13.8058	10.6371	11.79	4.06277	4.0659	5.36726	2.71875
HL.SW.v1.0.G044753	PREDICTED: Morus notabilis SUPPRESSOR OF GAMMA RESPONSE 1 (LOC21403472), mRNA	-2.44404	4.16318e-24	4.24271	5.23884	4.07457	6.64095	2.32209	0.717245	2.52799	0.978386
HL.SW.v1.0.G045589	PREDICTED: Morus notabilis SUPPRESSOR OF GAMMA RESPONSE 1 (LOC112091010), transcript variant X2, mRNA	-2.01452	4.58146e-22	93.4876	97.2641	89.2173	94.2693	60.7469	64.7633	67.6075	62.6317
HL.SW.v1.0.G046733	PREDICTED: Morus notabilis NAC domain-containing protein 86 (LOC21384596), partial mRNA	-2.44765	2.39535e-71	9.96678	11.7339	11.2489	9.99256	5.84793	5.51801	5.54588	6.45703

## Sheet: WRKY
				FPKM
Transcripts	Annoataions	FC	P-value	Cont_Lib_1	Cont_Lib_2	Cont_Lib_3	Cont_Lib_4	Inf_Lib_1	Inf_Lib_2	Inf_Lib_3	Inf_Lib_4
HL.SW.v1.0.G000105	PREDICTED: Morus notabilis probable WRKY transcription factor 32 (LOC21393236), transcript variant X2, mRNA	2.54759	6.97026e-13	7.6926	8.46251	7.05854	8.26339	14.081	13.8005	13.6151	14.4385
HL.SW.v1.0.G000560	Ziziphus jujuba WRKY transcription factor 64 (WRKY64) mRNA, complete cds	12.4782	1.10027e-22	4.62274	5.42711	6.77005	9.67241	12.7767	13.1861	10.6813	13.0922
HL.SW.v1.0.G001346	PREDICTED: Morus notabilis probable WRKY transcription factor 23 (LOC112091004), mRNA	19.8374	0.00202418	0	0	0	0	0.295192	0	1.90112	2.96307
HL.SW.v1.0.G001378	PREDICTED: Morus notabilis WRKY transcription factor 44 (LOC21387383), transcript variant X2, mRNA	19.8374	0.00202418	0	0	0	0	0.295192	0	1.90112	2.96307
HL.SW.v1.0.G001518	PREDICTED: Morus notabilis probable WRKY transcription factor 2 (LOC21388745), mRNA	3.10338	0.00106506	1.30194	1.10172	1.48826	0.903673	4.50954	4.97758	3.74532	3.12866
HL.SW.v1.0.G002705	PREDICTED: Durio zibethinus probable WRKY transcription factor 28 (LOC111274892), mRNA	2.64938	5.95083e-14	11.2054	9.5461	8.63427	8.87658	28.6724	27.6861	25.0507	26.5739
HL.SW.v1.0.G003647	PREDICTED: Ziziphus jujuba probable WRKY transcription factor 27 (LOC107414664), mRNA	2.08238	1.94625e-05	5.89003	7.85397	4.8627	6.39737	13.4072	13.9867	13.5255	14.5997
HL.SW.v1.0.G003953	Citrullus lanatus SUSIWM1 mRNA, complete cds	15.4717	1.09677e-05	0.155018	0	0.153576	0.155419	3.4901	3.69824	3.15291	1.23645
HL.SW.v1.0.G004113	PREDICTED: Ziziphus jujuba probable WRKY transcription factor 27 (LOC107414664), mRNA	44.3329	2.42291e-38	0.23191	0.695783	0.459505	0	18.7351	20.44	17.7261	20.1932
HL.SW.v1.0.G004228	PREDICTED: Morus notabilis probable WRKY transcription factor 57 (LOC21390075), transcript variant X7, mRNA	2.91354	6.76549e-05	8.58532	9.46209	6.59607	8.43186	15.6628	14.746	17.818	18.517
HL.SW.v1.0.G005483	PREDICTED: Prunus avium probable WRKY transcription factor 21 (LOC110763432), mRNA	15.5874	1.36883e-72	2.43425	2.70493	0.937846	3.25406	42.7157	44.4513	32.1195	39.0118
HL.SW.v1.0.G006453	PREDICTED: Morus notabilis probable WRKY transcription factor 65 (LOC21384552), mRNA	3.55918	1.11243e-05	0.81061	3.01107	1.49141	1.62541	7.36142	6.67642	6.60999	6.23467
HL.SW.v1.0.G006560	Ziziphus jujuba WRKY transcription factor 64 (WRKY64) mRNA, complete cds	6.46995	9.16829e-15	3.23815	0.539733	2.40602	0.541088	11.972	18.4189	7.25884	10.0443
HL.SW.v1.0.G008147	PREDICTED: Morus notabilis probable WRKY transcription factor 46 (LOC21400587), mRNA	5.44812	5.26568e-08	0.779756	1.55963	1.15875	0.977216	6.58332	7.23431	7.16233	6.08991
HL.SW.v1.0.G009144	Solanum pennellii chromosome ch11, complete genome	2.54325	0.00432416	2.18575	1.8216	0.721806	1.0957	5.54823	3.62119	3.58516	3.38994
HL.SW.v1.0.G009845	PREDICTED: Ziziphus jujuba WRKY transcription factor 1 (LOC107417003), mRNA	2.75469	7.38674e-18	13.8017	10.2665	9.94426	11.779	30.5145	36.8875	33.976	32.9043
HL.SW.v1.0.G010264	PREDICTED: Morus notabilis probable WRKY transcription factor 72 (LOC21385578), mRNA	10.2398	0.000144962	17.6917	14.2642	11.5489	15.95	26.518	27.2654	24.8346	24.0657
HL.SW.v1.0.G010282	Humulus lupulus wrky1 gene for WRKY transcription factor, exons 1-2	13.254	2.14733e-33	0.850901	1.48919	1.05373	2.34603	21.552	21.1456	19.8187	21.492
HL.SW.v1.0.G012491	PREDICTED: Populus trichocarpa probable WRKY transcription factor 75 (LOC7456246), mRNA	13.6418	5.63229e-09	0.550914	0.220382	0.218316	0.220936	4.88838	6.4255	4.55431	5.12656
HL.SW.v1.0.G014435	PREDICTED: Morus notabilis probable WRKY transcription factor 53 (LOC21395283), mRNA	8.56023	1.01966e-20	1.05337	0.300987	2.68348	2.26307	14.648	15.1579	13.6248	15.8036
HL.SW.v1.0.G014484	PREDICTED: Morus notabilis WRKY transcription factor SUSIBA2 (LOC21398241), mRNA	8.56023	1.01966e-20	10.1756	17.1392	16.9785	18.7931	29.0803	32.1194	27.4075	29.0121
HL.SW.v1.0.G015043	PREDICTED: Juglans regia WRKY transcription factor WRKY24-like (LOC108996946), transcript variant X2, mRNA	2.07731	5.28815e-10	12.8731	11.8779	14.1198	13.521	29.9367	28.7918	28.254	28.7256
HL.SW.v1.0.G015568	PREDICTED: Morus notabilis probable WRKY transcription factor 31 (LOC21395165), mRNA	8.02872	0.00131228	0	0.616838	0.91658	0.618386	2.65478	3.16774	2.52921	2.25484
HL.SW.v1.0.G017510	PREDICTED: Morus notabilis probable WRKY transcription factor 4 (LOC21398806), transcript variant X2, mRNA	2.66216	0.000166694	2.78884	2.37069	2.21032	2.23684	7.66387	7.48495	5.7637	6.67329
HL.SW.v1.0.G017721	PREDICTED: Morus notabilis probable WRKY transcription factor 53 (LOC21394712), mRNA	2.24081	3.62101e-08	7.93017	5.94808	10.999	7.55315	18.1167	23.3858	15.0886	20.8206
HL.SW.v1.0.G017741	PREDICTED: Morus notabilis probable WRKY transcription factor 20 (LOC21392834), mRNA	2.24081	3.62101e-08	7.93017	5.94808	10.999	7.55315	18.1167	23.3858	15.0886	20.8206
HL.SW.v1.0.G018149	PREDICTED: Morus notabilis probable WRKY transcription factor 40 (LOC21396400), transcript variant X2, mRNA	2.46947	0.000150196	4.05081	3.03834	1.1705	3.21519	8.60594	6.82294	8.19465	6.84345
HL.SW.v1.0.G018554	PREDICTED: Morus notabilis probable WRKY transcription factor 72 (LOC21403962), mRNA	5.29279	3.54511e-10	0.625618	1.25133	1.85939	2.50894	12.8424	7.04804	8.61978	7.69299
HL.SW.v1.0.G018579	PREDICTED: Morus notabilis probable WRKY transcription factor 12 (LOC21385233), mRNA	5.29279	3.54511e-10	0.625618	1.25133	1.85939	2.50894	12.8424	7.04804	8.61978	7.69299
HL.SW.v1.0.G018744	PREDICTED: Morus notabilis probable WRKY transcription factor 46 (LOC21400587), mRNA	8.21002	1.28504e-09	0	0	0	0	3.60973	2.22308	1.65072	3.34465
HL.SW.v1.0.G019161	PREDICTED: Morus notabilis probable WRKY transcription factor 32 (LOC21393236), transcript variant X2, mRNA	2.01703	1.06257e-16	83.047	90.1283	89.7402	88.6585	186.362	185.69	180.412	164.986
HL.SW.v1.0.G020024	PREDICTED: Morus notabilis probable WRKY transcription factor 72 (LOC21391022), mRNA	2.82443	3.73474e-14	0	0	0.566123	0	2.27037	1.89343	2.62443	3.60834
HL.SW.v1.0.G020668	PREDICTED: Juglans regia probable WRKY transcription factor 48 (LOC109010772), mRNA	2.4367	9.62339e-08	6.9573	3.98916	7.44399	6.41727	16.8309	16.5365	14.12	17.0178
HL.SW.v1.0.G020812	PREDICTED: Morus notabilis probable WRKY transcription factor 33 (LOC21397160), transcript variant X2, mRNA	2.01828	2.1329e-24	0.645241	0.430193	0.213079	0.64691	3.06207	3.56329	3.66895	5.86136
HL.SW.v1.0.G021644	PREDICTED: Morus notabilis probable WRKY transcription factor 65 (LOC21393058), mRNA	2.47399	0.000359211	2.67147	2.18592	2.16542	2.92187	5.70904	6.19626	7.80768	6.77988
HL.SW.v1.0.G021654	Humulus lupulus mRNA for WRKY transcription factor (Wrky3 gene), clone 3323	2.47399	0.000359211	2.67147	2.18592	2.16542	2.92187	5.70904	6.19626	7.80768	6.77988
HL.SW.v1.0.G022049	PREDICTED: Morus notabilis probable WRKY transcription factor 50 (LOC21387306), mRNA	2.21534	0.00315624	1.89534	2.5375	2.7257	2.63582	5.9514	6.28011	5.09444	6.01452
HL.SW.v1.0.G023604	PREDICTED: Morus notabilis WRKY transcription factor 22 (LOC21390126), mRNA	4.85406	2.74586e-16	1.41587	0.471993	0.935134	0.473178	2.18765	3.12761	4.18027	4.70553
HL.SW.v1.0.G024720	PREDICTED: Morus notabilis probable WRKY transcription factor 17 (LOC21402767), mRNA	2.60889	7.04308e-05	39.3435	42.9897	40.9986	42.075	68.8945	68.2715	67.5922	69.7359
HL.SW.v1.0.G024741	PREDICTED: Morus notabilis probable WRKY transcription factor 70 (LOC21387718), mRNA	4.90975	6.85272e-27	5.62295	4.38898	6.38586	5.0875	27.971	26.9928	28.2539	29.7175
HL.SW.v1.0.G025688	PREDICTED: Morus notabilis probable WRKY transcription factor 31 (LOC21397330), transcript variant X2, mRNA	2.08101	5.74327e-21	1.46065	1.25208	0.413445	4.60248	50.8477	57.5242	27.2438	48.4046
HL.SW.v1.0.G028610	PREDICTED: Morus notabilis probable WRKY transcription factor 43 (LOC21404343), mRNA	20.1131	0.00195314	0	0	0	0	1.90599	1.54981	0.82621	0.956597
HL.SW.v1.0.G031565	PREDICTED: Morus notabilis probable WRKY transcription factor 35 (LOC21394526), mRNA	8.92715	1.92668e-62	30.4105	26.9499	30.9479	32.3004	288.002	283.136	282.541	290.291
HL.SW.v1.0.G031934	Ziziphus jujuba WRKY transcription factor 68 (WRKY68) mRNA, complete cds	14.5725	8.65624e-10	13.5814	11.1663	12.226	11.5871	19.2405	20.8996	20.1347	21.4832
HL.SW.v1.0.G032469	PREDICTED: Cajanus cajan probable WRKY transcription factor 15 (LOC109811125), transcript variant X2, mRNA	2.16726	2.95936e-10	14.988	8.88246	12.9238	10.0179	26.6499	24.831	28.7723	27.673
HL.SW.v1.0.G033492	Humulus lupulus mRNA for WRKY transcription factor (Wrky5 gene), cultivar Osvald's 72, clone 4201	20.8297	1.53681e-08	0	0	0.515883	0	4.20675	4.90015	3.82645	3.87652
HL.SW.v1.0.G033901	Ziziphus jujuba WRKY transcription factor 68 (WRKY68) mRNA, complete cds	7.80563	4.49195e-105	6.88582	6.75392	6.36261	8.4304	16.4411	14.7864	15.4212	15.667
HL.SW.v1.0.G034368	PREDICTED: Morus notabilis probable WRKY transcription factor 50 (LOC21387306), mRNA	2.23628	2.37983e-09	8.08273	9.90494	8.68423	11.756	21.6351	24.1413	25.2455	20.4304
HL.SW.v1.0.G034454	PREDICTED: Morus notabilis probable WRKY transcription factor 71 (LOC21404237), transcript variant X2, mRNA	3.69224	0.00087794	8.9239	14.9547	10.9914	9.18879	43.1214	34.204	45.7318	41.5209
HL.SW.v1.0.G034544	PREDICTED: Morus notabilis probable WRKY transcription factor 49 (LOC21392770), transcript variant X2, mRNA	5.04467	3.63639e-08	5.30704	8.57357	3.90955	4.91148	10.7229	11.9936	11.6957	11.1252
HL.SW.v1.0.G034794	PREDICTED: Morus notabilis probable WRKY transcription factor 40 (LOC21396400), transcript variant X2, mRNA	26.4237	4.99146e-61	0.654207	0.934653	0.74071	1.874	33.4185	28.6753	34.1539	28.451
HL.SW.v1.0.G036750	PREDICTED: Prunus persica probable WRKY transcription factor 2 (LOC18774256), mRNA	2.9239	1.89435e-21	8.21775	5.76134	9.14848	6.71012	15.2029	14.1479	14.1183	14.3594
HL.SW.v1.0.G038008	PREDICTED: Coffea arabica probable WRKY transcription factor 43 (LOC113705567), mRNA	3.77955	1.04842e-06	4.59403	4.88153	4.93057	4.31804	2.21818	2.21989	1.94662	1.52679
HL.SW.v1.0.G039215	PREDICTED: Morus notabilis probable WRKY transcription factor 11 (LOC112092427), mRNA	-2.13576	2.26037e-08	20.7642	21.3347	20.2892	21.4596	10.2181	11.027	9.56431	10.6821
HL.SW.v1.0.G040003	Humulus lupulus mRNA for WRKY transcription factor (Wrky2 gene), clone 3320	-2.60147	2.22045e-15	365.986	369.315	362.348	360.079	151.654	146.224	148.636	147.565
HL.SW.v1.0.G041031	PREDICTED: Morus notabilis probable WRKY transcription factor 7 (LOC21384187), transcript variant X2, mRNA	-3.33932	1.53607e-06	122.139	113.142	114.126	116.436	70.4425	81.3136	75.4576	69.8357
HL.SW.v1.0.G041470	PREDICTED: Morus notabilis uncharacterized LOC21411778 (LOC21411778), mRNA	-2.41135	6.71612e-17	35.4743	37.7794	36.3884	34.7268	16.1453	17.2673	14.8298	15.0934
HL.SW.v1.0.G041830	PREDICTED: Morus notabilis probable WRKY transcription factor 13 (LOC21388651), mRNA	-3.36243	0.00210247	3.21743	4.05707	2.63315	3.01537	1.29684	0.556215	1.23903	0.79034
HL.SW.v1.0.G042551	PREDICTED: Morus notabilis probable WRKY transcription factor 35 (LOC21408631), mRNA	-3.37769	0.000156427	3.81513	3.49747	5.03952	6.375	0.631577	2.10687	0.625773	2.32453
HL.SW.v1.0.G043373	PREDICTED: Quercus suber probable WRKY transcription factor 3 (LOC112034995), transcript variant X1, mRNA	-2.3762	3.15349e-14	39.6046	39.9677	45.5377	41.6322	20.2651	21.3146	22.1261	24.3302
HL.SW.v1.0.G043711	PREDICTED: Morus notabilis probable WRKY transcription factor 7 (LOC21384187), transcript variant X2, mRNA	-4.31784	0.000324077	6.07153	3.036	2.40602	2.4349	0	0	0.796702	2.42139
HL.SW.v1.0.G044429	PREDICTED: Morus notabilis probable WRKY transcription factor 32 (LOC21393236), transcript variant X2, mRNA	-2.554	1.72761e-20	40.731	37.7806	44.2532	39.3559	18.7414	17.7772	15.4205	15.2133
HL.SW.v1.0.G045222	PREDICTED: Morus notabilis probable WRKY transcription factor 43 (LOC21404343), mRNA	-4.56701	6.96055e-05	22.418	26.9036	30.3919	23.1857	17.3449	16.8891	12.5408	20.0769
HL.SW.v1.0.G045601	PREDICTED: Morus notabilis probable WRKY transcription factor 9 (LOC112092978), mRNA	-2.01452	4.58146e-22	93.4876	97.2641	89.2173	94.2693	60.7469	64.7633	67.6075	62.6317
HL.SW.v1.0.G045610	Ziziphus jujuba WRKY transcription factor 64 (WRKY64) mRNA, complete cds	-2.01452	4.58146e-22	93.4876	97.2641	89.2173	94.2693	60.7469	64.7633	67.6075	62.6317
