# Supplementary material for: Revisiting the Role of Transcription Factors in Coordinating the Defense Response Against Citrus Bark Cracking Viroid Infection in Commercial Hop (Humulus Lupulus L.)
Source: Viruses. 2019 May 5;11(5):419. doi: 10.3390/v11050419 (PMC6563305; doi:10.3390/v11050419)
Supplement: Supplementary file 1 [file viruses-11-00419-s001.zip › Supplementary_Table 5_ Orthologs.xls]

## Sheet: Hop TFs_orthologs
Supplementary table 5 List of hop TF orthologous genes in Arabidopsis thaliana
Transcript	Description	Accession	Identity (%)	E-value	Score
AP2
HL.SW.v1.0.G007417.1	CKC [Arabidopsis thaliana]	AAA86281	0.538	4.84e-166	488.419
HL.SW.v1.0.G035184.1	CKC [Arabidopsis thaliana]	AAA86281	0.431	6.75e-89	282.337
HL.SW.v1.0.G012084.1	AP2 domain containing protein RAP2.5 [Arabidopsis thaliana]	AAC49771	0.621	1.38e-39	137.117
HL.SW.v1.0.G032327.1	AP2 domain containing protein RAP2.5 [Arabidopsis thaliana]	AAC49771	0.629	4.23e-40	138.658
HL.SW.v1.0.G045885.1	AP2 domain containing protein RAP2.11, partial [Arabidopsis thaliana]	AAC49777	0.713	1.21e-30	119.783
HL.SW.v1.0.G006171.1	Similar to gb|U44028 transcription factor CKC from Arabidopsis thaliana and contains two PF|00847 AP2 domains [Arabidopsis thaliana]	AAF18503	0.807	3.5e-100	302.753
HL.SW.v1.0.G025794.1	Similar to gb|U44028 transcription factor CKC from Arabidopsis thaliana and contains two PF|00847 AP2 domains [Arabidopsis thaliana]	AAF18503	0.639	8.48e-81	253.062
HL.SW.v1.0.G045480.1	Similar to gb|U44028 transcription factor CKC from Arabidopsis thaliana and contains two PF|00847 AP2 domains [Arabidopsis thaliana]	AAF18503	0.608	3.12e-121	353.984
HL.SW.v1.0.G045277.1	T12C24.16 [Arabidopsis thaliana]	AAF88080	0.538	3.8e-41	141.354
HL.SW.v1.0.G005619.1	ethylene response factor ERF1 [Arabidopsis thaliana]	AAM63284	0.605	2.4e-79	238.039
HL.SW.v1.0.G008715.1	ethylene response factor ERF1 [Arabidopsis thaliana]	AAM63284	0.624	1.69e-74	225.713
HL.SW.v1.0.G009869.1	ethylene response factor ERF1 [Arabidopsis thaliana]	AAM63284	0.618	1.74e-73	223.016
HL.SW.v1.0.G017768.1	ethylene response factor ERF1 [Arabidopsis thaliana]	AAM63284	0.587	1.15e-50	166.392
HL.SW.v1.0.G045355.1	putative AP2 domain transcription factor [Arabidopsis thaliana]	AAM64613	0.581	1.28e-73	229.18
HL.SW.v1.0.G025717.1	putative ethylene response element binding protein (EREBP) [Arabidopsis thaliana]	AAM65925	0.526	2.31e-42	143.665
HL.SW.v1.0.G042287.1	putative ethylene response element binding protein (EREBP) [Arabidopsis thaliana]	AAM65925	0.579	2.15e-39	133.65
HL.SW.v1.0.G022080.1	DNA binding protein-like protein [Arabidopsis thaliana]	AAM67014	0.367	2.32e-52	173.711
HL.SW.v1.0.G031646.1	DNA binding protein-like protein [Arabidopsis thaliana]	AAM67014	0.35	2.44e-50	168.703
HL.SW.v1.0.G022544.1	putative AP2/EREBP transcription factor [Arabidopsis thaliana]	AAT44935	0.376	2.56e-47	161.384
HL.SW.v1.0.G044686.1	putative AP2/EREBP transcription factor [Arabidopsis thaliana]	AAT44935	0.373	2.1e-46	159.073
HL.SW.v1.0.G005790.1	putative AP2/EREBP transcription factor [Arabidopsis thaliana]	AAT44938	0.38	2.05e-62	206.453
HL.SW.v1.0.G042811.1	putative AP2/EREBP transcription factor [Arabidopsis thaliana]	AAT44938	0.382	3.66e-63	208.764
HL.SW.v1.0.G027925.1	DREB2A, partial [Arabidopsis thaliana]	AAU93685	0.58	2.64e-34	125.176
HL.SW.v1.0.G046357.1	unknown, partial [Arabidopsis thaliana]	ABK28523	0.612	9.76e-50	163.31
HL.SW.v1.0.G011607.1	At1g75490 [Arabidopsis thaliana]	ABK59671	0.467	9.41e-55	175.252
HL.SW.v1.0.G014924.1	C-repeat binding factor 3 [Arabidopsis thaliana]	ABV27149	0.551	3.31e-68	210.305
HL.SW.v1.0.G024770.1	C-repeat binding factor 3 [Arabidopsis thaliana]	ABV27149	0.511	3.33e-64	200.675
HL.SW.v1.0.G002770.1	C-repeat binding factor 4 [Arabidopsis thaliana]	ABV27155	0.527	1.38e-65	211.46
HL.SW.v1.0.G030050.1	C-repeat binding factor 4 [Arabidopsis thaliana]	ABV27155	0.544	7.36e-63	196.052
HL.SW.v1.0.G035230.1	C-repeat binding factor 4 [Arabidopsis thaliana]	ABV27155	0.559	1.64e-76	231.491
HL.SW.v1.0.G039350.1	C-repeat binding factor 4 [Arabidopsis thaliana]	ABV27155	0.549	2.07e-68	211.075
HL.SW.v1.0.G020650.1	unnamed protein product [Arabidopsis thaliana]	BAB02492	0.571	7.74e-102	312.383
HL.SW.v1.0.G033553.1	putative protein [Arabidopsis thaliana]	CAB36764	0.362	3.32e-43	153.295
HL.SW.v1.0.G036903.1	putative protein [Arabidopsis thaliana]	CAB36764	0.442	1.31e-44	154.836
HL.SW.v1.0.G018776.1	EREBP-2 protein, partial [Arabidopsis thaliana]	CAB45963	0.531	8.01e-41	139.043
HL.SW.v1.0.G022545.1	EREBP-2 protein, partial [Arabidopsis thaliana]	CAB45963	0.524	4.09e-41	139.813
HL.SW.v1.0.G004466.1	Integrase-type DNA-binding superfamily protein [Arabidopsis thaliana]	NP_172988	0.506	7.97e-63	196.052
HL.SW.v1.0.G004467.1	Integrase-type DNA-binding superfamily protein [Arabidopsis thaliana]	NP_172988	0.506	7.97e-63	196.052
HL.SW.v1.0.G044132.1	Integrase-type DNA-binding superfamily protein [Arabidopsis thaliana]	NP_172988	0.544	2.51e-70	213.772
HL.SW.v1.0.G013380.1	DORNROSCHEN-like protein [Arabidopsis thaliana]	NP_173864	0.563	1.04e-39	146.362
HL.SW.v1.0.G046276.1	DORNROSCHEN-like protein [Arabidopsis thaliana]	NP_173864	0.575	2.27e-41	150.984
HL.SW.v1.0.G001204.1	ERF domain protein 12 [Arabidopsis thaliana]	NP_174158	0.84	1.07e-40	135.191
HL.SW.v1.0.G014035.1	Integrase-type DNA-binding superfamily protein [Arabidopsis thaliana]	NP_174636	0.597	2.3e-45	149.828
HL.SW.v1.0.G015472.1	Integrase-type DNA-binding superfamily protein [Arabidopsis thaliana]	NP_175104	0.778	1.55e-30	114.005
HL.SW.v1.0.G042639.1	ethylene responsive element binding factor 3 [Arabidopsis thaliana]	NP_175479	0.58	5.29e-64	200.675
HL.SW.v1.0.G022164.1	Integrase-type DNA-binding superfamily protein [Arabidopsis thaliana]	NP_177022	0.368	2.11e-43	154.066
HL.SW.v1.0.G030108.1	Integrase-type DNA-binding superfamily protein [Arabidopsis thaliana]	NP_177301	0.563	1.82e-57	180.259
HL.SW.v1.0.G044716.1	Integrase-type DNA-binding superfamily protein [Arabidopsis thaliana]	NP_177681	0.701	1.08e-36	127.102
HL.SW.v1.0.G005762.1	related to AP2 4 [Arabidopsis thaliana]	NP_177931	0.492	4e-90	275.018
HL.SW.v1.0.G016555.1	related to AP2 4 [Arabidopsis thaliana]	NP_177931	0.492	3.67e-89	272.707
HL.SW.v1.0.G000641.1	Integrase-type DNA-binding superfamily protein [Arabidopsis thaliana]	NP_181186	0.583	5.47e-52	166.777
HL.SW.v1.0.G044305.1	Integrase-type DNA-binding superfamily protein [Arabidopsis thaliana]	NP_181186	0.583	5.47e-52	166.777
HL.SW.v1.0.G026486.1	ethylene-responsive element binding protein [Arabidopsis thaliana]	NP_188299	0.407	8.26e-52	172.17
HL.SW.v1.0.G026835.1	ethylene-responsive element binding protein [Arabidopsis thaliana]	NP_188299	0.406	5.55e-52	172.555
HL.SW.v1.0.G018096.1	Integrase-type DNA-binding superfamily protein [Arabidopsis thaliana]	NP_188964	0.659	3.83e-46	148.288
HL.SW.v1.0.G018099.1	Integrase-type DNA-binding superfamily protein [Arabidopsis thaliana]	NP_188964	0.581	1.23e-44	144.436
HL.SW.v1.0.G018100.1	Integrase-type DNA-binding superfamily protein [Arabidopsis thaliana]	NP_188964	0.533	1.17e-35	122.865
HL.SW.v1.0.G044315.1	Integrase-type DNA-binding superfamily protein [Arabidopsis thaliana]	NP_188964	0.659	3.83e-46	148.288
HL.SW.v1.0.G044316.1	Integrase-type DNA-binding superfamily protein [Arabidopsis thaliana]	NP_188964	0.568	6.21e-45	145.206
HL.SW.v1.0.G044317.1	Integrase-type DNA-binding superfamily protein [Arabidopsis thaliana]	NP_188964	0.511	2.36e-35	122.094
HL.SW.v1.0.G008987.1	ethylene response factor 1 [Arabidopsis thaliana]	NP_188965	0.489	8.85e-67	207.608
HL.SW.v1.0.G027723.1	ethylene response factor 1 [Arabidopsis thaliana]	NP_188965	0.849	3.91e-27	101.679
HL.SW.v1.0.G038804.1	ethylene response factor 1 [Arabidopsis thaliana]	NP_188965	0.593	2.16e-53	171.785
HL.SW.v1.0.G042837.1	ethylene response factor 1 [Arabidopsis thaliana]	NP_188965	0.531	2.71e-50	166.392
HL.SW.v1.0.G016845.1	Integrase-type DNA-binding superfamily protein [Arabidopsis thaliana]	NP_191000	0.561	4.29e-112	336.265
HL.SW.v1.0.G008019.1	redox responsive transcription factor 1 [Arabidopsis thaliana]	NP_195167	0.52	3.48e-41	142.895
HL.SW.v1.0.G014626.1	redox responsive transcription factor 1 [Arabidopsis thaliana]	NP_195167	0.52	1.02e-41	144.821
HL.SW.v1.0.G020752.1	redox responsive transcription factor 1 [Arabidopsis thaliana]	NP_195167	0.466	1.79e-37	134.035
HL.SW.v1.0.G030605.1	redox responsive transcription factor 1 [Arabidopsis thaliana]	NP_195167	0.455	1.22e-41	146.362
HL.SW.v1.0.G036454.1	redox responsive transcription factor 1 [Arabidopsis thaliana]	NP_195167	0.466	2.8e-38	135.576
HL.SW.v1.0.G034522.1	related to AP2 10 [Arabidopsis thaliana]	NP_195408	0.571	4.48e-51	164.466
HL.SW.v1.0.G005455.1	ethylene-responsive transcription factor [Arabidopsis thaliana]	NP_196375	0.438	5.91e-49	160.614
HL.SW.v1.0.G023488.1	related to AP2 6l [Arabidopsis thaliana]	NP_196837	0.509	1.18e-43	146.362
HL.SW.v1.0.G022962.1	Integrase-type DNA-binding superfamily protein [Arabidopsis thaliana]	NP_196895	0.88	1.68e-43	150.599
HL.SW.v1.0.G034700.1	Integrase-type DNA-binding superfamily protein [Arabidopsis thaliana]	NP_196895	0.88	1.76e-43	150.214
HL.SW.v1.0.G021480.1	Integrase-type DNA-binding superfamily protein [Arabidopsis thaliana]	NP_197346	0.778	1.11e-36	130.568
HL.SW.v1.0.G027147.1	Integrase-type DNA-binding superfamily protein [Arabidopsis thaliana]	NP_197357	0.416	1.28e-62	206.068
HL.SW.v1.0.G029633.1	related to AP2 11 [Arabidopsis thaliana]	NP_197480	0.455	3.48e-62	197.978
HL.SW.v1.0.G034275.1	related to AP2 11 [Arabidopsis thaliana]	NP_197480	0.436	8.33e-56	180.644
HL.SW.v1.0.G044625.1	related to AP2 11 [Arabidopsis thaliana]	NP_197480	0.657	3.72e-27	108.227
HL.SW.v1.0.G032920.1	Integrase-type DNA-binding superfamily protein [Arabidopsis thaliana]	NP_197901	0.604	2.71e-73	221.09
HL.SW.v1.0.G038297.1	Integrase-type DNA-binding superfamily protein [Arabidopsis thaliana]	NP_197901	0.579	1.98e-65	200.29
HL.SW.v1.0.G014721.1	ethylene responsive element binding factor 2 [Arabidopsis thaliana]	NP_199533	0.478	6.32e-59	188.348
HL.SW.v1.0.G018719.1	ethylene responsive element binding factor 2 [Arabidopsis thaliana]	NP_199533	0.756	4.71e-41	143.665
HL.SW.v1.0.G031940.1	ethylene response factor 110 [Arabidopsis thaliana]	NP_199819	0.572	3e-33	126.331
HL.SW.v1.0.G010759.1	C-repeat-binding factor 4 [Arabidopsis thaliana]	NP_200012	0.399	2.77e-39	137.502
HL.SW.v1.0.G037369.1	Integrase-type DNA-binding superfamily protein [Arabidopsis thaliana]	NP_200967	0.447	3.03e-38	133.265
HL.SW.v1.0.G013507.1	Integrase-type DNA-binding superfamily protein [Arabidopsis thaliana]	NP_200995	0.56	3.32e-50	166.392
HL.SW.v1.0.G007775.1	Integrase-type DNA-binding superfamily protein [Arabidopsis thaliana]	NP_201280	0.379	9.49e-37	139.043
HL.SW.v1.0.G014904.1	related to AP2.7 [Arabidopsis thaliana]	NP_565674	0.575	1.61e-99	309.686
HL.SW.v1.0.G008834.1	ethylene responsive element binding factor 5 [Arabidopsis thaliana]	NP_568679	0.48	1.24e-66	213.386
HL.SW.v1.0.G009342.1	ethylene responsive element binding factor 5 [Arabidopsis thaliana]	NP_568679	0.431	1.61e-65	210.69
HL.SW.v1.0.G014422.1	ethylene responsive element binding factor 5 [Arabidopsis thaliana]	NP_568679	0.481	7.57e-67	214.157
HL.SW.v1.0.G027567.1	ethylene responsive element binding factor 5 [Arabidopsis thaliana]	NP_568679	0.447	1.18e-71	226.098
HL.SW.v1.0.G022139.1	Integrase-type DNA-binding superfamily protein [Arabidopsis thaliana]	NP_680184	0.767	2.6e-46	155.606
HL.SW.v1.0.G040641.1	Integrase-type DNA-binding superfamily protein [Arabidopsis thaliana]	NP_680184	0.767	2.2e-46	155.992
HL.SW.v1.0.G002025.1	related to AP2 2 [Arabidopsis thaliana]	NP_850582	0.471	3.67e-78	247.284
HL.SW.v1.0.G020666.1	related to AP2 2 [Arabidopsis thaliana]	NP_850582	0.474	2.24e-78	247.669
HL.SW.v1.0.G028482.1	related to AP2.7 [Arabidopsis thaliana]	NP_001189625	0.5	3.08e-101	312.768
HL.SW.v1.0.G032785.1	related to AP2.7 [Arabidopsis thaliana]	NP_001323946	0.407	2.57e-19	86.2705
HL.SW.v1.0.G035642.1	Integrase-type DNA-binding superfamily protein [Arabidopsis thaliana]	NP_001325153	0.422	1.78e-71	228.794
HL.SW.v1.0.G042420.1	Integrase-type DNA-binding superfamily protein [Arabidopsis thaliana]	NP_001325154	0.409	5.3e-57	187.193
HL.SW.v1.0.G012822.1	Integrase-type DNA-binding superfamily protein [Arabidopsis thaliana]	NP_001329251	0.753	1.41e-46	151.369
HL.SW.v1.0.G027812.1	Integrase-type DNA-binding superfamily protein [Arabidopsis thaliana]	NP_001329251	0.76	2.88e-46	152.14
HL.SW.v1.0.G012561.1	ERF9 [Arabidopsis thaliana]	OAO89942	0.48	5.67e-48	157.918
HL.SW.v1.0.G012183.1	PLT3 [Arabidopsis thaliana]	OAO91279	0.555	3.12e-96	288.115
HL.SW.v1.0.G042776.1	SHN2 [Arabidopsis thaliana]	OAO94947	0.522	7.49e-68	209.92
HL.SW.v1.0.G044471.1	SHN2 [Arabidopsis thaliana]	OAO94947	0.522	7.49e-68	209.92
HL.SW.v1.0.G001989.1	TINY2 [Arabidopsis thaliana]	OAO95125	0.597	1.08e-64	204.142
HL.SW.v1.0.G023002.1	TINY2 [Arabidopsis thaliana]	OAO95125	0.564	1.19e-53	174.096
HL.SW.v1.0.G031572.1	TINY2 [Arabidopsis thaliana]	OAO95125	0.635	7.96e-73	224.557
HL.SW.v1.0.G046063.1	TINY2 [Arabidopsis thaliana]	OAO95125	0.502	3.07e-55	178.333
HL.SW.v1.0.G002118.1	RAP2.11 [Arabidopsis thaliana]	OAO96126	0.696	3.25e-29	115.546
HL.SW.v1.0.G014006.1	RAP2.11 [Arabidopsis thaliana]	OAO96126	0.551	1.3e-24	99.7525
HL.SW.v1.0.G025557.1	RAP2.11 [Arabidopsis thaliana]	OAO96126	0.623	4.52e-26	105.145
HL.SW.v1.0.G030496.1	RAP2.11 [Arabidopsis thaliana]	OAO96126	0.657	3.94e-27	108.227
HL.SW.v1.0.G020618.1	ERF-1 [Arabidopsis thaliana]	OAO98805	0.535	1.38e-89	269.24
HL.SW.v1.0.G016371.1	CRF4 [Arabidopsis thaliana]	OAO99221	0.423	1.46e-62	204.912
HL.SW.v1.0.G045209.1	FLO2 [Arabidopsis thaliana]	OAO99308	0.603	4.64e-131	389.423
HL.SW.v1.0.G030971.1	ERF1 [Arabidopsis thaliana]	OAP02916	0.49	2.15e-49	164.466
HL.SW.v1.0.G028765.1	ESE1 [Arabidopsis thaliana]	OAP03036	0.714	1.06e-27	100.908
HL.SW.v1.0.G041491.1	ESE1 [Arabidopsis thaliana]	OAP03036	0.714	7.5e-28	101.293
HL.SW.v1.0.G020540.1	TDR1 [Arabidopsis thaliana]	OAP03687	0.623	9.23e-53	165.622
HL.SW.v1.0.G045425.1	TDR1 [Arabidopsis thaliana]	OAP03687	0.631	2.27e-51	161.77
HL.SW.v1.0.G014104.1	RAP2.2 [Arabidopsis thaliana]	OAP06222	0.339	5.18e-33	126.716
HL.SW.v1.0.G008123.1	hypothetical protein AXX17_AT2G38990 [Arabidopsis thaliana]	OAP08643	0.692	4.35e-171	487.649
HL.SW.v1.0.G026945.1	ERF53 [Arabidopsis thaliana]	OAP09289	0.371	5.4e-57	192.971
HL.SW.v1.0.G023888.1	ERF13 [Arabidopsis thaliana]	OAP11591	0.511	1.56e-47	159.073
HL.SW.v1.0.G038666.1	hypothetical protein AXX17_AT1G20160 [Arabidopsis thaliana]	OAP13348	0.574	1.58e-61	191.045
HL.SW.v1.0.G038667.1	hypothetical protein AXX17_AT1G20160 [Arabidopsis thaliana]	OAP13348	0.353	0.00143	35.8094
HL.SW.v1.0.G002576.1	hypothetical protein AXX17_AT1G65720 [Arabidopsis thaliana]	OAP14363	0.731	5.98e-45	146.362
HL.SW.v1.0.G033241.1	ERF8 [Arabidopsis thaliana]	OAP15591	0.633	1.42e-18	78.1814
HL.SW.v1.0.G042191.1	ERF8 [Arabidopsis thaliana]	OAP15591	0.421	2.71e-24	95.1301
HL.SW.v1.0.G011913.1	PLT2 [Arabidopsis thaliana]	OAP15627	0.578	0	627.861
HL.SW.v1.0.G034838.1	hypothetical protein AXX17_AT1G66750 [Arabidopsis thaliana]	OAP16345	0.532	6.79e-135	401.749
HL.SW.v1.0.G038179.1	WIND1 [Arabidopsis thaliana]	OAP17712	0.475	3.48e-83	257.684
HL.SW.v1.0.G036986.1	hypothetical protein AXX17_AT1G57890 [Arabidopsis thaliana]	OAP18601	0.454	2.39e-65	210.305
HL.SW.v1.0.G030719.1	hypothetical protein AXX17_AT1G56420 [Arabidopsis thaliana]	OAP18924	0.526	1.59e-37	132.494
HL.SW.v1.0.G023335.1	hypothetical protein AXX17_AT1G75430 [Arabidopsis thaliana]	OAP18949	0.503	3.13e-32	120.939
HL.SW.v1.0.G015865.1	ERF3 [Arabidopsis thaliana]	OAP19535	0.457	5.6e-39	135.576
bHLH
HL.SW.v1.0.G045035.1	unknown protein [Arabidopsis thaliana]	AAB88652	0.404	3.12e-52	175.637
HL.SW.v1.0.G004441.1	putative helix-loop-helix DNA-binding protein; 87971-89290 [Arabidopsis thaliana]	AAG52074	0.558	2.28e-70	219.164
HL.SW.v1.0.G017572.1	putative bHLH transcription factor [Arabidopsis thaliana]	AAM10937	0.497	1.29e-47	164.466
HL.SW.v1.0.G022261.1	putative bHLH transcription factor [Arabidopsis thaliana]	AAM10938	0.399	4.18e-27	106.301
HL.SW.v1.0.G041189.1	putative bHLH transcription factor [Arabidopsis thaliana]	AAM10949	0.545	1.22e-108	323.939
HL.SW.v1.0.G021363.1	putative bHLH transcription factor [Arabidopsis thaliana]	AAM10951	0.732	2.48e-33	124.02
HL.SW.v1.0.G034746.1	putative bHLH transcription factor [Arabidopsis thaliana]	AAM10959	0.397	1.09e-55	187.193
HL.SW.v1.0.G041110.1	putative bHLH transcription factor [Arabidopsis thaliana]	AAM10959	0.392	2.36e-54	183.726
HL.SW.v1.0.G001718.1	unknown [Arabidopsis thaliana]	AAM61687	0.657	5.61e-81	253.832
HL.SW.v1.0.G013997.1	unknown [Arabidopsis thaliana]	AAM61687	0.73	1.41e-92	281.567
HL.SW.v1.0.G008160.1	unknown [Arabidopsis thaliana]	AAM65775	0.396	1.01e-71	227.639
HL.SW.v1.0.G020451.1	RD22BP1 [Arabidopsis thaliana]	BAA25078	0.504	8.21e-57	200.675
HL.SW.v1.0.G028353.1	RD22BP1 [Arabidopsis thaliana]	BAA25078	0.504	6.49e-57	201.06
HL.SW.v1.0.G028354.1	RD22BP1 [Arabidopsis thaliana]	BAA25078	0.507	1.06e-58	202.216
HL.SW.v1.0.G014106.1	unnamed protein product [Arabidopsis thaliana]	BAB01355	0.575	2.04e-111	340.117
HL.SW.v1.0.G039909.1	unknown protein [Arabidopsis thaliana]	BAC42770	0.374	6.48e-19	83.1889
HL.SW.v1.0.G040366.1	hypothetical protein [Arabidopsis thaliana]	BAD94375	0.478	1.05e-45	163.31
HL.SW.v1.0.G017414.1	hypothetical protein, partial [Arabidopsis thaliana]	BAF01612	0.445	7.26e-78	253.062
HL.SW.v1.0.G005270.1	hypothetical protein [Arabidopsis thaliana]	CAB45892	0.411	2.84e-25	95.9005
HL.SW.v1.0.G025877.1	plastid division2 [Arabidopsis thaliana]	NP_028242	0.492	1.55e-89	270.396
HL.SW.v1.0.G023154.1	basic helix-loop-helix (bHLH) DNA-binding superfamily protein [Arabidopsis thaliana]	NP_171634	0.526	0	609.757
HL.SW.v1.0.G025023.1	phytochrome interacting factor 3 [Arabidopsis thaliana]	NP_172424	0.372	2.67e-87	285.419
HL.SW.v1.0.G046000.1	phytochrome interacting factor 3 [Arabidopsis thaliana]	NP_172424	0.424	1.39e-23	103.99
HL.SW.v1.0.G031531.1	Basic helix-loop-helix (bHLH) DNA-binding family protein [Arabidopsis thaliana]	NP_174541	0.574	0	715.301
HL.SW.v1.0.G037932.1	basic helix-loop-helix (bHLH) DNA-binding superfamily protein [Arabidopsis thaliana]	NP_174776	0.624	1.4e-86	259.61
HL.SW.v1.0.G036285.1	BES1-interacting Myc-like protein 2 [Arabidopsis thaliana]	NP_177064	0.546	1.01e-113	333.183
HL.SW.v1.0.G042452.1	BES1-interacting Myc-like protein 2 [Arabidopsis thaliana]	NP_177064	0.51	2.47e-42	147.517
HL.SW.v1.0.G038933.1	basic helix-loop-helix (bHLH) DNA-binding superfamily protein [Arabidopsis thaliana]	NP_177366	0.433	3.4e-77	242.276
HL.SW.v1.0.G039006.1	basic helix-loop-helix (bHLH) DNA-binding superfamily protein [Arabidopsis thaliana]	NP_177366	0.547	7.06e-81	252.292
HL.SW.v1.0.G001365.1	BR enhanced expression 3 [Arabidopsis thaliana]	NP_177524	0.433	4.26e-37	132.494
HL.SW.v1.0.G008038.1	activation-tagged BRI1(brassinosteroid-insensitive 1)-suppressor 1 [Arabidopsis thaliana]	NP_177590	0.818	4.99e-38	123.635
HL.SW.v1.0.G025900.1	transcription factor bHLH155-like protein [Arabidopsis thaliana]	NP_180686	0.463	0	552.362
HL.SW.v1.0.G017992.1	basic helix-loop-helix (bHLH) DNA-binding superfamily protein [Arabidopsis thaliana]	NP_181549	0.421	1.48e-47	160.614
HL.SW.v1.0.G033147.1	basic helix-loop-helix (bHLH) DNA-binding superfamily protein [Arabidopsis thaliana]	NP_181646	0.605	4.83e-83	249.98
HL.SW.v1.0.G017125.1	basic helix-loop-helix (bHLH) DNA-binding superfamily protein [Arabidopsis thaliana]	NP_181757	0.47	1.38e-98	298.901
HL.SW.v1.0.G027448.1	basic helix-loop-helix (bHLH) DNA-binding superfamily protein [Arabidopsis thaliana]	NP_187263	0.629	3.9e-84	249.21
HL.SW.v1.0.G003401.1	basic helix-loop-helix (bHLH) DNA-binding superfamily protein [Arabidopsis thaliana]	NP_188700	0.409	5.23e-58	200.675
HL.SW.v1.0.G005434.1	basic helix-loop-helix (bHLH) DNA-binding superfamily protein [Arabidopsis thaliana]	NP_189011	0.538	6.14e-63	203.371
HL.SW.v1.0.G005610.1	basic helix-loop-helix (bHLH) DNA-binding superfamily protein [Arabidopsis thaliana]	NP_189011	0.505	8.45e-73	238.424
HL.SW.v1.0.G032995.1	basic helix-loop-helix (bHLH) DNA-binding superfamily protein [Arabidopsis thaliana]	NP_189309	0.61	2.42e-169	489.96
HL.SW.v1.0.G025365.1	basic helix-loop-helix (bHLH) DNA-binding superfamily protein [Arabidopsis thaliana]	NP_190348	0.585	6.37e-27	100.908
HL.SW.v1.0.G032344.1	basic helix-loop-helix (bHLH) DNA-binding superfamily protein [Arabidopsis thaliana]	NP_191256	0.509	5.73e-45	151.754
HL.SW.v1.0.G018209.1	basic helix-loop-helix (bHLH) DNA-binding superfamily protein [Arabidopsis thaliana]	NP_191257	0.392	1.05e-42	147.132
HL.SW.v1.0.G025417.1	basic helix-loop-helix (bHLH) DNA-binding superfamily protein [Arabidopsis thaliana]	NP_193376	0.531	2.09e-179	513.072
HL.SW.v1.0.G014223.1	basic helix-loop-helix (bHLH) DNA-binding superfamily protein [Arabidopsis thaliana]	NP_193829	0.363	1.24e-28	107.071
HL.SW.v1.0.G017392.1	basic helix-loop-helix (bHLH) DNA-binding superfamily protein [Arabidopsis thaliana]	NP_194639	0.484	3.36e-102	310.842
HL.SW.v1.0.G030613.1	cryptochrome-interacting basic-helix-loop-helix 1 [Arabidopsis thaliana]	NP_195179	0.528	4e-63	207.994
HL.SW.v1.0.G033561.1	basic helix-loop-helix (bHLH) DNA-binding superfamily protein [Arabidopsis thaliana]	NP_195498	0.381	3.52e-62	203.371
HL.SW.v1.0.G029231.1	basic helix-loop-helix (bHLH) DNA-binding superfamily protein [Arabidopsis thaliana]	NP_199667	0.443	2.13e-103	322.398
HL.SW.v1.0.G006663.1	basic helix-loop-helix (bHLH) DNA-binding superfamily protein [Arabidopsis thaliana]	NP_200133	0.661	7.42e-99	296.59
HL.SW.v1.0.G025338.1	basic helix-loop-helix (bHLH) DNA-binding superfamily protein [Arabidopsis thaliana]	NP_200133	0.564	1.07e-104	313.923
HL.SW.v1.0.G000364.1	basic helix-loop-helix (bHLH) DNA-binding superfamily protein [Arabidopsis thaliana]	NP_200279	0.68	7.71e-66	201.445
HL.SW.v1.0.G016927.1	basic helix-loop-helix (bHLH) DNA-binding superfamily protein [Arabidopsis thaliana]	NP_200279	0.604	1.35e-88	262.307
HL.SW.v1.0.G019055.1	basic helix-loop-helix (bHLH) DNA-binding superfamily protein [Arabidopsis thaliana]	NP_200279	0.739	1.01e-118	339.347
HL.SW.v1.0.G002150.1	basic helix-loop-helix (bHLH) DNA-binding superfamily protein [Arabidopsis thaliana]	NP_201067	0.569	9.59e-87	261.151
HL.SW.v1.0.G025960.1	basic helix-loop-helix (bHLH) DNA-binding superfamily protein [Arabidopsis thaliana]	NP_201507	0.935	1.39e-46	157.532
HL.SW.v1.0.G011381.1	basic helix-loop-helix (bHLH) DNA-binding superfamily protein [Arabidopsis thaliana]	NP_563749	0.508	5.04e-99	298.516
HL.SW.v1.0.G040524.1	basic helix-loop-helix (bHLH) DNA-binding superfamily protein [Arabidopsis thaliana]	NP_563749	0.587	7.97e-79	241.506
HL.SW.v1.0.G021415.1	basic helix-loop-helix (bHLH) DNA-binding superfamily protein [Arabidopsis thaliana]	NP_563839	0.449	8.2e-41	139.043
HL.SW.v1.0.G041666.1	transcription factor BIG PETAL P (BPE) [Arabidopsis thaliana]	NP_564749	0.526	5.66e-87	262.307
HL.SW.v1.0.G021604.1	basic helix-loop-helix (bHLH) DNA-binding superfamily protein [Arabidopsis thaliana]	NP_564944	0.374	2.2e-31	120.553
HL.SW.v1.0.G035640.1	basic helix-loop-helix (bHLH) DNA-binding superfamily protein [Arabidopsis thaliana]	NP_564944	0.419	2.02e-27	108.997
HL.SW.v1.0.G030704.1	transcription factor-like protein [Arabidopsis thaliana]	NP_565640	0.515	6.85e-119	377.096
HL.SW.v1.0.G022805.1	basic helix-loop-helix (bHLH) DNA-binding superfamily protein [Arabidopsis thaliana]	NP_567121	0.415	1.71e-87	271.552
HL.SW.v1.0.G001960.1	basic helix-loop-helix (bHLH) DNA-binding superfamily protein [Arabidopsis thaliana]	NP_567245	0.704	1.52e-123	356.681
HL.SW.v1.0.G007232.1	basic helix-loop-helix (bHLH) DNA-binding superfamily protein [Arabidopsis thaliana]	NP_567245	0.537	8.44e-83	254.218
HL.SW.v1.0.G038492.1	basic helix-loop-helix (bHLH) DNA-binding superfamily protein [Arabidopsis thaliana]	NP_568010	0.535	1.24e-42	150.599
HL.SW.v1.0.G011680.1	beta HLH protein 71 [Arabidopsis thaliana]	NP_568666	0.547	1.74e-65	211.46
HL.SW.v1.0.G000391.1	basic helix-loop-helix (bHLH) DNA-binding superfamily protein [Arabidopsis thaliana]	NP_849712	0.773	2.63e-34	114.005
HL.SW.v1.0.G010517.1	basic helix-loop-helix (bHLH) DNA-binding superfamily protein [Arabidopsis thaliana]	NP_849712	0.878	1.79e-40	129.798
HL.SW.v1.0.G029763.1	FER-like regulator of iron uptake [Arabidopsis thaliana]	NP_850114	0.491	2.56e-92	279.641
HL.SW.v1.0.G033360.1	phytochrome interacting factor 4 [Arabidopsis thaliana]	NP_850381	0.363	4.08e-62	211.46
HL.SW.v1.0.G013394.1	basic helix-loop-helix (bHLH) DNA-binding superfamily protein [Arabidopsis thaliana]	NP_974947	0.611	4.67e-83	248.44
HL.SW.v1.0.G028762.1	basic helix-loop-helix (bHLH) DNA-binding superfamily protein [Arabidopsis thaliana]	NP_001185284	0.525	1.09e-51	182.956
HL.SW.v1.0.G027431.1	basic helix-loop-helix (bHLH) DNA-binding superfamily protein [Arabidopsis thaliana]	NP_001321895	0.465	5.99e-22	98.9821
HL.SW.v1.0.G044478.1	basic helix-loop-helix (bHLH) DNA-binding superfamily protein [Arabidopsis thaliana]	NP_001322948	0.643	8e-60	182.956
HL.SW.v1.0.G005474.1	LJRHL1-like 1 [Arabidopsis thaliana]	NP_001324443	0.591	7.19e-58	191.815
HL.SW.v1.0.G005895.1	LJRHL1-like 1 [Arabidopsis thaliana]	NP_001324443	0.651	3.76e-82	245.358
HL.SW.v1.0.G000440.1	basic helix-loop-helix (bHLH) DNA-binding superfamily protein [Arabidopsis thaliana]	NP_001324633	0.415	2.3e-57	191.43
HL.SW.v1.0.G036341.1	basic helix-loop-helix (bHLH) DNA-binding superfamily protein [Arabidopsis thaliana]	NP_001328529	0.661	3.98e-36	130.568
HL.SW.v1.0.G021535.1	basic helix-loop-helix (bHLH) DNA-binding superfamily protein [Arabidopsis thaliana]	NP_001328685	0.51	1.56e-20	86.2705
HL.SW.v1.0.G023916.1	basic helix-loop-helix (bHLH) DNA-binding family protein [Arabidopsis thaliana]	NP_001330357	0.363	5.13e-45	166.777
HL.SW.v1.0.G045595.1	basic helix-loop-helix (bHLH) DNA-binding superfamily protein [Arabidopsis thaliana]	NP_001331172	0.577	3.94e-53	178.333
HL.SW.v1.0.G022846.1	basic helix-loop-helix (bHLH) DNA-binding superfamily protein [Arabidopsis thaliana]	NP_001332481	0.43	1.6e-33	120.553
HL.SW.v1.0.G018574.1	basic helix-loop-helix (bHLH) DNA-binding superfamily protein [Arabidopsis thaliana]	NP_001332705	0.486	0	566.229
HL.SW.v1.0.G026813.1	basic helix-loop-helix (bHLH) DNA-binding superfamily protein [Arabidopsis thaliana]	NP_001332705	0.263	1.06e-39	155.221
HL.SW.v1.0.G015470.1	BIM1 [Arabidopsis thaliana]	OAO91838	0.511	1.28e-128	387.882
HL.SW.v1.0.G046363.1	MYC3 [Arabidopsis thaliana]	OAO94691	0.393	2.02e-39	153.295
HL.SW.v1.0.G034789.1	HEC3 [Arabidopsis thaliana]	OAO95216	0.898	3.07e-46	156.762
HL.SW.v1.0.G012189.1	hypothetical protein AXX17_AT4G29330 [Arabidopsis thaliana]	OAO96566	0.424	8.3e-37	130.568
HL.SW.v1.0.G026980.1	DYT1 [Arabidopsis thaliana]	OAO98340	0.423	8.55e-41	139.043
HL.SW.v1.0.G009825.1	UNE10 [Arabidopsis thaliana]	OAP00021	0.38	2.33e-42	155.606
HL.SW.v1.0.G005794.1	hypothetical protein AXX17_AT4G43400 [Arabidopsis thaliana]	OAP00829	0.443	2.6e-38	133.265
HL.SW.v1.0.G046224.1	hypothetical protein AXX17_AT3G22850 [Arabidopsis thaliana]	OAP04581	0.481	2.64e-93	290.426
HL.SW.v1.0.G043787.1	ORG2 [Arabidopsis thaliana]	OAP04855	0.419	4.36e-44	150.984
HL.SW.v1.0.G011761.1	bHLH121 [Arabidopsis thaliana]	OAP06939	0.637	2.9e-95	289.656
HL.SW.v1.0.G039204.1	bHLH121 [Arabidopsis thaliana]	OAP06939	0.537	4.19e-76	239.195
HL.SW.v1.0.G001614.1	PIL5 [Arabidopsis thaliana]	OAP09949	0.415	3.01e-83	268.47
HL.SW.v1.0.G041150.1	hypothetical protein AXX17_AT1G10180 [Arabidopsis thaliana]	OAP12194	0.427	1.69e-83	261.922
HL.SW.v1.0.G022548.1	hypothetical protein AXX17_AT1G63030 [Arabidopsis thaliana]	OAP14449	0.45	5.69e-132	395.201
HL.SW.v1.0.G021378.1	ZOU [Arabidopsis thaliana]	OAP16519	0.491	1.23e-55	186.422
HL.SW.v1.0.G030667.1	BIM2 [Arabidopsis thaliana]	OAP16836	0.712	8.65e-25	93.9745
HL.SW.v1.0.G024064.1	hypothetical protein AXX17_AT1G05740 [Arabidopsis thaliana]	OAP17883	0.388	2.7e-69	228.794
HL.SW.v1.0.G025850.1	hypothetical protein AXX17_AT1G62890 [Arabidopsis thaliana]	OAP18457	0.564	1.76e-110	328.561
HL.SW.v1.0.G028032.1	hypothetical protein AXX17_AT1G62890 [Arabidopsis thaliana]	OAP18457	0.426	4.23e-27	108.227
HL.SW.v1.0.G044336.1	hypothetical protein AXX17_AT1G28040 [Arabidopsis thaliana]	OAP19729	0.487	1.13e-56	196.438
bZIP
HL.SW.v1.0.G017664.1	F28K19.13 [Arabidopsis thaliana]	AAF17682	0.555	1.17e-106	316.235
HL.SW.v1.0.G009975.1	VirE2-interacting protein VIP1 [Arabidopsis thaliana]	AAF37279	0.59	6.03e-53	170.629
HL.SW.v1.0.G018639.1	VirE2-interacting protein VIP1 [Arabidopsis thaliana]	AAF37279	0.591	4.16e-36	125.176
HL.SW.v1.0.G022571.1	VirE2-interacting protein VIP1 [Arabidopsis thaliana]	AAF37279	0.56	2.64e-50	163.696
HL.SW.v1.0.G008734.1	transcription factor GBF6 [Arabidopsis thaliana]	AAG17475	0.568	1.27e-49	158.688
HL.SW.v1.0.G015246.1	transcription factor GBF6 [Arabidopsis thaliana]	AAG17475	0.568	1.27e-49	158.688
HL.SW.v1.0.G033667.1	bZIP protein DPBF2 [Arabidopsis thaliana]	AAK19600	0.424	1.22e-43	150.214
HL.SW.v1.0.G000262.1	VirE2-interacting protein VIP1 [Arabidopsis thaliana]	AAM63070	0.523	3.04e-70	221.476
HL.SW.v1.0.G015343.1	unknown [Arabidopsis thaliana]	AAM63460	0.41	3.72e-15	73.9442
HL.SW.v1.0.G027471.1	putative bZIP family transcription factor [Arabidopsis thaliana]	AAO42021	0.54	2.87e-117	346.28
HL.SW.v1.0.G031526.1	unnamed protein product [Arabidopsis thaliana]	BAB10103	0.675	2.05e-29	105.145
HL.SW.v1.0.G015971.1	putative bZIP transcription factor AtbZIP12 / DPBF4 [Arabidopsis thaliana]	BAC42739	0.487	3.18e-60	193.741
HL.SW.v1.0.G020042.1	putative protein [Arabidopsis thaliana]	CAA17769	0.624	3.04e-111	322.783
HL.SW.v1.0.G005970.1	AtbZIP transcription factor [Arabidopsis thaliana]	CAD12036	0.835	2.56e-40	134.42
HL.SW.v1.0.G018311.1	basic leucine-zipper 52 [Arabidopsis thaliana]	NP_172170	0.591	2.02e-91	280.026
HL.SW.v1.0.G022757.1	basic leucine-zipper 58 [Arabidopsis thaliana]	NP_172817	0.449	8.9e-45	150.599
HL.SW.v1.0.G016497.1	GC-rich sequence DNA-binding factor-like protein with Tuftelin interacting domain-containing protein [Arabidopsis thaliana]	NP_173150	0.532	0	826.624
HL.SW.v1.0.G034642.1	Basic-leucine zipper (bZIP) transcription factor family protein [Arabidopsis thaliana]	NP_173381	0.395	1.32e-55	194.897
HL.SW.v1.0.G002270.1	bZIP transcription factor family protein [Arabidopsis thaliana]	NP_177031	0.608	0	524.242
HL.SW.v1.0.G040792.1	basic leucine-zipper 2 [Arabidopsis thaliana]	NP_179408	0.527	1.27e-42	141.354
HL.SW.v1.0.G005402.1	basic leucine-zipper 2 [Arabidopsis thaliana]	NP_179408	0.527	1.12e-42	141.354
HL.SW.v1.0.G006339.1	Leucine-rich repeat protein kinase family protein [Arabidopsis thaliana]	NP_179973	0.707	0	890.952
HL.SW.v1.0.G008900.1	Basic-leucine zipper (bZIP) transcription factor family protein [Arabidopsis thaliana]	NP_181594	0.589	6.09e-127	370.163
HL.SW.v1.0.G004991.1	G-box binding factor 3 [Arabidopsis thaliana]	NP_182150	0.499	3.43e-118	350.517
HL.SW.v1.0.G025706.1	basic leucine-zipper 42 [Arabidopsis thaliana]	NP_189674	0.705	3.09e-55	175.252
HL.SW.v1.0.G002952.1	ABA-responsive element binding protein 3 [Arabidopsis thaliana]	NP_191244	0.592	3.78e-97	289.656
HL.SW.v1.0.G000091.1	Basic-leucine zipper (bZIP) transcription factor family protein [Arabidopsis thaliana]	NP_191371	0.56	1.04e-101	303.523
HL.SW.v1.0.G006766.1	Basic-leucine zipper (bZIP) transcription factor family protein [Arabidopsis thaliana]	NP_191371	0.564	3.48e-119	347.821
HL.SW.v1.0.G011907.1	basic region/leucine zipper motif 53 [Arabidopsis thaliana]	NP_191801	0.611	3.88e-55	171.014
HL.SW.v1.0.G034227.1	hypothetical protein AT4G32030 [Arabidopsis thaliana]	NP_194931	0.446	4.49e-28	106.301
HL.SW.v1.0.G027079.1	G-box binding factor 6 [Arabidopsis thaliana]	NP_195185	0.671	4.56e-35	119.783
HL.SW.v1.0.G022960.1	DNA-directed RNA polymerase subunit beta, putative (DUF630 and DUF632) [Arabidopsis thaliana]	NP_195250	0.551	0	810.061
HL.SW.v1.0.G003203.1	Basic-leucine zipper (bZIP) transcription factor family protein [Arabidopsis thaliana]	NP_195315	0.479	5.87e-53	176.022
HL.SW.v1.0.G039131.1	G-box binding factor 1 [Arabidopsis thaliana]	NP_195391	0.547	2.24e-113	333.569
HL.SW.v1.0.G034327.1	bZIP transcription factor family protein [Arabidopsis thaliana]	NP_196312	0.736	2.67e-137	397.512
HL.SW.v1.0.G046231.1	Basic-leucine zipper (bZIP) transcription factor family protein [Arabidopsis thaliana]	NP_199221	0.575	5.82e-42	149.828
HL.SW.v1.0.G009468.1	bZIP transcription factor family protein [Arabidopsis thaliana]	NP_201324	0.708	0	520.005
HL.SW.v1.0.G039274.1	Basic-leucine zipper (bZIP) transcription factor family protein [Arabidopsis thaliana]	NP_565840	0.486	4.71e-119	357.066
HL.SW.v1.0.G004152.1	Basic-leucine zipper (bZIP) transcription factor family protein [Arabidopsis thaliana]	NP_565946	0.496	5.41e-179	531.561
HL.SW.v1.0.G014907.1	Tho complex subunit 7/Mft1p [Arabidopsis thaliana]	NP_566189	0.687	3.41e-102	298.13
HL.SW.v1.0.G002745.1	Ribosomal protein S21 family protein [Arabidopsis thaliana]	NP_566809	0.538	1.07e-52	167.548
HL.SW.v1.0.G018248.1	Basic-leucine zipper (bZIP) transcription factor family protein [Arabidopsis thaliana]	NP_567974	0.457	8.67e-56	181.03
HL.SW.v1.0.G027311.1	basic leucine zipper 9 [Arabidopsis thaliana]	NP_568457	0.413	3.06e-37	131.339
HL.SW.v1.0.G014047.1	basic leucine zipper 9 [Arabidopsis thaliana]	NP_568457	0.503	1.23e-45	153.295
HL.SW.v1.0.G024280.1	G-box binding factor 1 [Arabidopsis thaliana]	NP_849510	0.416	1.91e-10	61.6178
HL.SW.v1.0.G035197.1	Basic-leucine zipper (bZIP) transcription factor family protein [Arabidopsis thaliana]	NP_849520	0.63	0	564.688
HL.SW.v1.0.G040134.1	Basic-leucine zipper (bZIP) transcription factor family protein [Arabidopsis thaliana]	NP_849520	0.498	1.96e-130	392.504
HL.SW.v1.0.G034521.1	basic region/leucine zipper transcription factor 16 [Arabidopsis thaliana]	NP_850248	0.681	9.86e-169	478.019
HL.SW.v1.0.G040449.1	bZIP transcription factor family protein [Arabidopsis thaliana]	NP_001030998	0.767	0	526.554
HL.SW.v1.0.G003152.1	bZIP transcription factor family protein [Arabidopsis thaliana]	NP_001190244	0.651	0	560.451
HL.SW.v1.0.G033762.1	basic leucine-zipper 52 [Arabidopsis thaliana]	NP_001318936	0.714	4.23e-20	84.7297
HL.SW.v1.0.G040990.1	acyl-CoA-binding domain protein [Arabidopsis thaliana]	NP_001323532	0.469	2.66e-26	98.2117
HL.SW.v1.0.G021658.1	P-loop containing nucleoside triphosphate hydrolases superfamily protein [Arabidopsis thaliana]	NP_001332386	0.643	0	1592.79
HL.SW.v1.0.G004947.1	hypothetical protein AXX17_AT5G04250 [Arabidopsis thaliana]	OAO91992	0.425	1.09e-59	193.741
HL.SW.v1.0.G008460.1	hypothetical protein AXX17_AT4G43380 [Arabidopsis thaliana]	OAO97805	0.431	2.58e-97	336.265
HL.SW.v1.0.G039280.1	hypothetical protein AXX17_AT4G13050 [Arabidopsis thaliana]	OAP00386	0.548	0	633.639
HL.SW.v1.0.G045213.1	hypothetical protein AXX17_AT4G36700 [Arabidopsis thaliana]	OAP00689	0.371	3.31e-28	109.768
HL.SW.v1.0.G007233.1	BZO2H4 [Arabidopsis thaliana]	OAP01974	0.437	7.79e-45	162.54
HL.SW.v1.0.G001308.1	AREB2 [Arabidopsis thaliana]	OAP02359	0.484	1.85e-104	318.546
HL.SW.v1.0.G020651.1	bZIP6 [Arabidopsis thaliana]	OAP09190	0.393	1.75e-31	115.161
HL.SW.v1.0.G044254.1	ATAREB1 [Arabidopsis thaliana]	OAP12625	0.571	3.02e-122	363.229
HL.SW.v1.0.G026340.1	TGA9 [Arabidopsis thaliana]	OAP17599	0.788	1.31e-33	118.627
HL.SW.v1.0.G025096.1	bZIP4 [Arabidopsis thaliana]	OAP19616	0.491	1.9e-20	82.4185
MYB
HL.SW.v1.0.G036184.1	hypothetical protein [Arabidopsis thaliana]	AAB80672	0.682	1.46e-76	235.343
HL.SW.v1.0.G009297.1	T19E23.10 [Arabidopsis thaliana]	AAF24596	0.608	2.14e-56	192.586
HL.SW.v1.0.G013143.1	DNA-binding factor, putative [Arabidopsis thaliana]	AAM98226	0.565	7.2e-31	117.087
HL.SW.v1.0.G045131.1	GT2 [Arabidopsis thaliana]	CAA05997	0.492	2.62e-147	441.81
HL.SW.v1.0.G014375.1	GT-2-like 1 [Arabidopsis thaliana]	NP_174594	0.52	5.55e-44	169.859
HL.SW.v1.0.G042534.1	Alcohol dehydrogenase transcription factor Myb/SANT-like family protein [Arabidopsis thaliana]	NP_182001	0.455	3.69e-21	93.5893
HL.SW.v1.0.G011445.1	Duplicated homeodomain-like superfamily protein [Arabidopsis thaliana]	NP_195988	0.401	1.06e-97	311.997
HL.SW.v1.0.G028697.1	Duplicated homeodomain-like superfamily protein [Arabidopsis thaliana]	NP_195988	0.446	2.03e-105	326.635
HL.SW.v1.0.G026175.1	Homeodomain-like superfamily protein [Arabidopsis thaliana]	NP_850213	0.511	3.25e-108	320.087
HL.SW.v1.0.G032357.1	GT2L [Arabidopsis thaliana]	OAO90367	0.368	1.75e-73	253.832
HL.SW.v1.0.G014497.1	emb2746 [Arabidopsis thaliana]	OAO92577	0.785	0	668.307
HL.SW.v1.0.G020215.1	hypothetical protein AXX17_AT2G42290 [Arabidopsis thaliana]	OAP10642	0.464	1.27e-21	95.1301
HL.SW.v1.0.G037148.1	hypothetical protein AXX17_AT2G42290 [Arabidopsis thaliana]	OAP10642	0.512	6.61e-99	301.212
HL.SW.v1.0.G026564.1	GT-1 [Arabidopsis thaliana]	OAP18633	0.557	2.48e-153	441.425
NAC
HL.SW.v1.0.G025992.1	similar to NAM (gp|X92205|1321924) and CUC2 (gp|AB002560|1944132) proteins [Arabidopsis thaliana]	AAB71483	0.665	2.18e-76	237.654
HL.SW.v1.0.G034009.1	Hypothetical protein [Arabidopsis thaliana]	AAC24383	0.408	4.1e-24	105.145
HL.SW.v1.0.G011042.1	CDS [Arabidopsis thaliana]	AAF31292	0.446	4.74e-33	131.339
HL.SW.v1.0.G013166.1	CDS [Arabidopsis thaliana]	AAF31292	0.446	8.06e-34	132.109
HL.SW.v1.0.G017885.1	CDS [Arabidopsis thaliana]	AAF31292	0.414	5.84e-122	382.104
HL.SW.v1.0.G020409.1	CDS [Arabidopsis thaliana]	AAF31292	0.446	1.64e-33	132.494
HL.SW.v1.0.G036702.1	CDS [Arabidopsis thaliana]	AAF31292	0.421	2.91e-44	165.622
HL.SW.v1.0.G045589.1	unknown protein [Arabidopsis thaliana]	AAG50527	0.584	6.38e-173	493.812
HL.SW.v1.0.G034382.1	NAC domain protein NAC2 [Arabidopsis thaliana]	AAM63330	0.664	6.74e-115	332.798
HL.SW.v1.0.G009784.1	NAM protein, putative [Arabidopsis thaliana]	AAM65392	0.538	6.36e-103	306.99
HL.SW.v1.0.G005365.1	NAC (No Apical Meristem) domain transcriptional regulator superfamily protein [Arabidopsis thaliana]	NP_171677	0.656	1e-128	369.007
HL.SW.v1.0.G040977.1	NAC (No Apical Meristem) domain transcriptional regulator superfamily protein [Arabidopsis thaliana]	NP_171677	0.744	1.45e-154	434.106
HL.SW.v1.0.G019549.1	NAC 007 [Arabidopsis thaliana]	NP_172690	0.534	2.75e-131	382.874
HL.SW.v1.0.G005390.1	NAC (No Apical Meristem) domain transcriptional regulator superfamily protein [Arabidopsis thaliana]	NP_174009	0.536	5.87e-109	328.946
HL.SW.v1.0.G020941.1	NAC domain containing protein 20 [Arabidopsis thaliana]	NP_175835	0.555	6.97e-109	321.627
HL.SW.v1.0.G001728.1	NAC domain containing protein 1 [Arabidopsis thaliana]	NP_175997	0.493	3e-103	308.916
HL.SW.v1.0.G020849.1	NAC domain containing protein 28 [Arabidopsis thaliana]	NP_176766	0.244	1.03e-09	61.6178
HL.SW.v1.0.G046733.1	NAC domain containing protein 28 [Arabidopsis thaliana]	NP_176766	0.504	9.13e-169	500.36
HL.SW.v1.0.G005640.1	vascular related NAC-domain protein 7 [Arabidopsis thaliana]	NP_177338	0.503	1.74e-109	323.939
HL.SW.v1.0.G021104.1	NAC (No Apical Meristem) domain transcriptional regulator superfamily protein [Arabidopsis thaliana]	NP_177768	0.761	3.33e-31	111.694
HL.SW.v1.0.G021105.1	NAC (No Apical Meristem) domain transcriptional regulator superfamily protein [Arabidopsis thaliana]	NP_177768	0.743	4.72e-49	160.999
HL.SW.v1.0.G021106.1	NAC (No Apical Meristem) domain transcriptional regulator superfamily protein [Arabidopsis thaliana]	NP_177768	0.565	2.66e-65	212.231
HL.SW.v1.0.G000208.1	NAC (No Apical Meristem) domain transcriptional regulator superfamily protein [Arabidopsis thaliana]	NP_178076	0.564	6.77e-127	370.548
HL.SW.v1.0.G031438.1	NAC (No Apical Meristem) domain transcriptional regulator superfamily protein [Arabidopsis thaliana]	NP_178076	0.564	6.77e-127	370.548
HL.SW.v1.0.G000619.1	vascular related NAC-domain protein 1 [Arabidopsis thaliana]	NP_179397	0.565	3.93e-147	422.935
HL.SW.v1.0.G034529.1	NAC domain containing protein 38 [Arabidopsis thaliana]	NP_180019	0.501	6.39e-106	314.694
HL.SW.v1.0.G034044.1	NAC domain containing protein 47 [Arabidopsis thaliana]	NP_187057	0.399	7.04e-60	197.208
HL.SW.v1.0.G009856.1	NAC (No Apical Meristem) domain transcriptional regulator superfamily protein [Arabidopsis thaliana]	NP_187897	0.631	9.42e-81	256.914
HL.SW.v1.0.G020386.1	NAC domain containing protein 2 [Arabidopsis thaliana]	NP_188170	0.518	3.16e-117	347.051
HL.SW.v1.0.G035408.1	NAC domain containing protein 2 [Arabidopsis thaliana]	NP_188170	0.62	3.62e-65	205.682
HL.SW.v1.0.G012590.1	NAC domain containing protein 57 [Arabidopsis thaliana]	NP_188400	0.711	6.44e-130	369.007
HL.SW.v1.0.G009272.1	NAC domain containing protein 73 [Arabidopsis thaliana]	NP_194579	0.869	6.07e-121	350.132
HL.SW.v1.0.G026417.1	NAC domain containing protein 73 [Arabidopsis thaliana]	NP_194579	0.699	2.26e-120	350.903
HL.SW.v1.0.G021766.1	NAC domain containing protein 82 [Arabidopsis thaliana]	NP_196495	0.447	1.45e-92	290.041
HL.SW.v1.0.G011193.1	NAC domain containing protein 83 [Arabidopsis thaliana]	NP_196822	0.616	1.52e-69	215.312
HL.SW.v1.0.G016378.1	NAC domain containing protein 83 [Arabidopsis thaliana]	NP_196822	0.593	1.63e-103	302.368
HL.SW.v1.0.G016542.1	NAC domain containing protein 83 [Arabidopsis thaliana]	NP_196822	0.449	1.89e-39	138.272
HL.SW.v1.0.G020466.1	NAC domain containing protein 83 [Arabidopsis thaliana]	NP_196822	0.616	1.53e-69	215.312
HL.SW.v1.0.G000878.1	NAC domain containing protein 87 [Arabidopsis thaliana]	NP_197328	0.692	7.59e-107	313.923
HL.SW.v1.0.G004549.1	NAC domain containing protein 90 [Arabidopsis thaliana]	NP_197630	0.567	2.15e-90	267.7
HL.SW.v1.0.G035065.1	NAC domain containing protein 90 [Arabidopsis thaliana]	NP_197630	0.605	5.07e-61	190.274
HL.SW.v1.0.G031875.1	TCV-interacting protein [Arabidopsis thaliana]	NP_197847	0.461	3.41e-91	288.886
HL.SW.v1.0.G044249.1	NAC domain containing protein 96 [Arabidopsis thaliana]	NP_199471	0.559	3.77e-95	286.96
HL.SW.v1.0.G008530.1	NAC (No Apical Meristem) domain transcriptional regulator superfamily protein [Arabidopsis thaliana]	NP_200206	0.559	4.12e-113	335.495
HL.SW.v1.0.G025856.1	NAC domain containing protein 100 [Arabidopsis thaliana]	NP_200951	0.503	3.23e-109	322.783
HL.SW.v1.0.G027235.1	xylem NAC domain 1 [Arabidopsis thaliana]	NP_201258	0.662	8.5e-83	244.973
HL.SW.v1.0.G035058.1	xylem NAC domain 1 [Arabidopsis thaliana]	NP_201258	0.473	5.52e-54	172.17
HL.SW.v1.0.G044515.1	xylem NAC domain 1 [Arabidopsis thaliana]	NP_201258	0.459	8.6e-52	166.777
HL.SW.v1.0.G008629.1	NAC domain containing protein 17 [Arabidopsis thaliana]	NP_564440	0.436	4.43e-140	420.624
HL.SW.v1.0.G026083.1	NAC domain containing protein 25 [Arabidopsis thaliana]	NP_564771	0.649	2.64e-68	211.46
HL.SW.v1.0.G036073.1	NAC (No Apical Meristem) domain transcriptional regulator superfamily protein [Arabidopsis thaliana]	NP_567773	0.761	2.44e-136	390.578
HL.SW.v1.0.G041306.1	NAC domain containing protein 74 [Arabidopsis thaliana]	NP_567811	0.739	1.06e-82	248.054
HL.SW.v1.0.G009400.1	NAC domain containing protein 52 [Arabidopsis thaliana]	NP_850554	0.456	7.14e-129	383.645
HL.SW.v1.0.G028514.1	NAC domain containing protein 35 [Arabidopsis thaliana]	NP_850986	0.714	2.01e-96	285.419
HL.SW.v1.0.G005163.1	NAC transcription factor-like 9 [Arabidopsis thaliana]	NP_001190927	0.44	2.54e-31	125.946
HL.SW.v1.0.G032767.1	NAC transcription factor-like 9 [Arabidopsis thaliana]	NP_001190927	0.442	1.34e-29	120.939
HL.SW.v1.0.G036821.1	NAC domain containing protein 44 [Arabidopsis thaliana]	NP_001319443	0.403	2.75e-39	140.969
HL.SW.v1.0.G044753.1	NAC domain containing protein 44 [Arabidopsis thaliana]	NP_001319443	0.47	2.62e-97	294.664
HL.SW.v1.0.G018182.1	NAC domain containing protein 48 [Arabidopsis thaliana]	NP_001319468	0.4	1.24e-16	82.0333
HL.SW.v1.0.G038119.1	NAC 007 [Arabidopsis thaliana]	NP_001322893	0.889	6.14e-98	286.96
HL.SW.v1.0.G002087.1	NAC domain containing protein 62 [Arabidopsis thaliana]	NP_001326200	0.393	4.71e-29	116.701
HL.SW.v1.0.G009649.1	NAC domain containing protein 100 [Arabidopsis thaliana]	NP_001331908	0.512	8.63e-92	274.248
HL.SW.v1.0.G009399.1	NAC2 [Arabidopsis thaliana]	OAO91078	0.484	1.8e-165	484.567
HL.SW.v1.0.G035931.1	ORE1 [Arabidopsis thaliana]	OAO94944	0.487	2.21e-26	99.7525
HL.SW.v1.0.G000888.1	NAC070 [Arabidopsis thaliana]	OAO96564	0.491	1.06e-117	348.591
HL.SW.v1.0.G019335.1	NAC070 [Arabidopsis thaliana]	OAO96564	0.488	4.29e-116	344.739
HL.SW.v1.0.G034029.1	NAC075 [Arabidopsis thaliana]	OAO99444	0.718	2.74e-151	432.565
HL.SW.v1.0.G010657.1	NAC058 [Arabidopsis thaliana]	OAP04394	0.528	8.17e-119	348.591
HL.SW.v1.0.G018728.1	NAC058 [Arabidopsis thaliana]	OAP04394	0.527	7.82e-118	346.28
HL.SW.v1.0.G014470.1	NST1 [Arabidopsis thaliana]	OAP10209	0.652	4.48e-113	338.961
HL.SW.v1.0.G044172.1	NST1 [Arabidopsis thaliana]	OAP10209	0.6	2.42e-120	356.295
HL.SW.v1.0.G013425.1	NAC036 [Arabidopsis thaliana]	OAP11171	0.589	4.23e-108	315.464
HL.SW.v1.0.G011145.1	NTL8 [Arabidopsis thaliana]	OAP11744	0.734	7.4e-77	232.646
HL.SW.v1.0.G006494.1	FEZ [Arabidopsis thaliana]	OAP18400	0.712	2.43e-100	305.449
WRKY
HL.SW.v1.0.G002705.1	Hypothetical protein [Arabidopsis thaliana]	AAG10610	0.503	1.76e-52	178.333
HL.SW.v1.0.G018149.1	WRKY DNA-binding protein 18 [Arabidopsis thaliana]	AAK28308	0.44	1.44e-73	230.72
HL.SW.v1.0.G020812.1	WRKY transcription factor 33 [Arabidopsis thaliana]	AAM34736	0.528	3.64e-108	333.954
HL.SW.v1.0.G020668.1	putative WRKY-type DNA binding protein [Arabidopsis thaliana]	AAM61221	0.494	1.89e-51	178.718
HL.SW.v1.0.G024741.1	DNA-binding protein-like [Arabidopsis thaliana]	AAM64939	0.421	9.9e-43	151.369
HL.SW.v1.0.G031565.1	DNA-binding protein-like [Arabidopsis thaliana]	AAM64939	0.409	1.07e-44	156.762
HL.SW.v1.0.G034794.1	transcription factor, putative [Arabidopsis thaliana]	AAM65933	0.373	4.71e-54	181.8
HL.SW.v1.0.G040003.1	transcription factor, putative [Arabidopsis thaliana]	AAM65933	0.601	4.53e-112	328.561
HL.SW.v1.0.G038008.1	WRKY DNA binding protein, putative [Arabidopsis thaliana]	AAM65997	0.788	1.92e-57	180.644
HL.SW.v1.0.G041470.1	mutator-like transposase-like protein [Arabidopsis thaliana]	BAB09619	0.797	0	989.564
HL.SW.v1.0.G003953.1	SPF1 like protein [Arabidopsis thaliana]	BAC42206	0.438	4.99e-36	134.035
HL.SW.v1.0.G000560.1	WRKY transcription factor 1 splice variant 1, partial [Arabidopsis thaliana]	BAE98477	0.305	4.32e-22	95.1301
HL.SW.v1.0.G009845.1	WRKY transcription factor 1 splice variant 1, partial [Arabidopsis thaliana]	BAE98477	0.512	7.5e-87	273.863
HL.SW.v1.0.G006453.1	WRKY DNA-binding protein 65 [Arabidopsis thaliana]	NP_174222	0.542	3.78e-87	262.307
HL.SW.v1.0.G045601.1	WRKY DNA-binding protein 9 [Arabidopsis thaliana]	NP_176982	0.439	2.77e-75	244.973
HL.SW.v1.0.G004228.1	WRKY DNA-binding protein 57 [Arabidopsis thaliana]	NP_177090	0.625	2.04e-73	229.95
HL.SW.v1.0.G032469.1	WRKY DNA-binding protein 15 [Arabidopsis thaliana]	NP_179913	0.564	2.15e-59	190.274
HL.SW.v1.0.G001378.1	WRKY family transcription factor family protein [Arabidopsis thaliana]	NP_181263	0.452	2.23e-99	305.449
HL.SW.v1.0.G014484.1	WRKY DNA-binding protein 33 [Arabidopsis thaliana]	NP_181381	0.51	1.98e-63	208.764
HL.SW.v1.0.G015043.1	WRKY DNA-binding protein 33 [Arabidopsis thaliana]	NP_181381	0.471	2.63e-119	364.77
HL.SW.v1.0.G008147.1	WRKY DNA-binding protein 46 [Arabidopsis thaliana]	NP_182163	0.378	1.23e-48	166.392
HL.SW.v1.0.G018744.1	WRKY DNA-binding protein 46 [Arabidopsis thaliana]	NP_182163	0.378	3.31e-49	167.933
HL.SW.v1.0.G001346.1	WRKY DNA-binding protein 23 [Arabidopsis thaliana]	NP_182248	0.464	1.14e-65	213.386
HL.SW.v1.0.G031934.1	WRKY family transcription factor [Arabidopsis thaliana]	NP_192034	0.432	1.1e-82	258.455
HL.SW.v1.0.G033901.1	WRKY family transcription factor [Arabidopsis thaliana]	NP_192034	0.435	1.92e-84	259.996
HL.SW.v1.0.G034454.1	WRKY DNA-binding protein 28 [Arabidopsis thaliana]	NP_193551	0.394	1.37e-51	179.489
HL.SW.v1.0.G014435.1	WRKY family transcription factor [Arabidopsis thaliana]	NP_194112	0.437	6.5e-68	218.009
HL.SW.v1.0.G017721.1	WRKY family transcription factor [Arabidopsis thaliana]	NP_194112	0.44	1.46e-60	201.445
HL.SW.v1.0.G041031.1	WRKY DNA-binding protein 7 [Arabidopsis thaliana]	NP_194155	0.496	3.83e-106	316.62
HL.SW.v1.0.G043711.1	WRKY DNA-binding protein 7 [Arabidopsis thaliana]	NP_194155	0.491	3.72e-104	311.612
HL.SW.v1.0.G036750.1	WRKY DNA-binding protein 34 [Arabidopsis thaliana]	NP_194374	0.475	1.01e-83	272.707
HL.SW.v1.0.G045610.1	WRKY DNA-binding protein 34 [Arabidopsis thaliana]	NP_194374	0.465	4.45e-51	180.644
HL.SW.v1.0.G041830.1	WRKY DNA-binding protein 13 [Arabidopsis thaliana]	NP_195651	0.823	6.47e-64	199.519
HL.SW.v1.0.G010282.1	WRKY DNA-binding protein 75 [Arabidopsis thaliana]	NP_196812	0.857	3.19e-56	176.407
HL.SW.v1.0.G012491.1	WRKY DNA-binding protein 75 [Arabidopsis thaliana]	NP_196812	0.837	4.54e-55	174.481
HL.SW.v1.0.G033492.1	WRKY DNA-binding protein 75 [Arabidopsis thaliana]	NP_196812	0.719	1.19e-43	142.51
HL.SW.v1.0.G018554.1	WRKY DNA-binding protein 72 [Arabidopsis thaliana]	NP_197017	0.423	4.48e-73	246.899
HL.SW.v1.0.G022049.1	WRKY DNA-binding protein 50 [Arabidopsis thaliana]	NP_197989	0.516	2.12e-46	150.984
HL.SW.v1.0.G034368.1	WRKY DNA-binding protein 50 [Arabidopsis thaliana]	NP_197989	0.53	2.83e-46	150.599
HL.SW.v1.0.G001518.1	WRKY DNA-binding protein 2 [Arabidopsis thaliana]	NP_200438	0.506	0	570.081
HL.SW.v1.0.G021644.1	WRKY DNA-binding protein 69 [Arabidopsis thaliana]	NP_567073	0.642	2.38e-35	127.487
HL.SW.v1.0.G006560.1	WRKY family transcription factor family protein [Arabidopsis thaliana]	NP_567752	0.343	6.21e-22	98.2117
HL.SW.v1.0.G003647.1	WRKY DNA-binding protein 27 [Arabidopsis thaliana]	NP_568777	0.708	1.45e-57	194.126
HL.SW.v1.0.G004113.1	WRKY DNA-binding protein 27 [Arabidopsis thaliana]	NP_568777	0.708	1.22e-57	193.356
HL.SW.v1.0.G017741.1	WRKY family transcription factor family protein [Arabidopsis thaliana]	NP_849450	0.56	0	581.252
HL.SW.v1.0.G021654.1	WRKY DNA-binding protein 69 [Arabidopsis thaliana]	NP_851020	0.495	3.25e-78	243.817
HL.SW.v1.0.G042551.1	WRKY DNA-binding protein 35 [Arabidopsis thaliana]	NP_001324223	0.53	9.83e-74	243.817
HL.SW.v1.0.G010264.1	WRKY72 [Arabidopsis thaliana]	OAO89951	0.451	6.93e-97	307.375
HL.SW.v1.0.G023604.1	WRKY27 [Arabidopsis thaliana]	OAO90609	0.75	7.72e-44	155.992
HL.SW.v1.0.G034544.1	WRKY49 [Arabidopsis thaliana]	OAO93911	0.428	3.81e-23	93.9745
HL.SW.v1.0.G000105.1	WRKY32 [Arabidopsis thaliana]	OAO97279	0.437	1.56e-36	134.806
HL.SW.v1.0.G019161.1	WRKY32 [Arabidopsis thaliana]	OAO97279	0.727	2.76e-83	254.603
HL.SW.v1.0.G044429.1	WRKY32 [Arabidopsis thaliana]	OAO97279	0.545	2.85e-125	371.703
HL.SW.v1.0.G015568.1	WRKY31 [Arabidopsis thaliana]	OAO97473	0.505	3.55e-124	379.022
HL.SW.v1.0.G025688.1	WRKY31 [Arabidopsis thaliana]	OAO97473	0.504	3.33e-121	371.318
HL.SW.v1.0.G018579.1	WRKY12 [Arabidopsis thaliana]	OAP07211	0.75	1.2e-70	217.238
HL.SW.v1.0.G024720.1	WRKY17 [Arabidopsis thaliana]	OAP09695	0.606	8.55e-121	352.443
HL.SW.v1.0.G039215.1	WRKY17 [Arabidopsis thaliana]	OAP09695	0.515	1.06e-89	271.166
HL.SW.v1.0.G043373.1	WRKY3 [Arabidopsis thaliana]	OAP10473	0.511	2.36e-147	432.95
HL.SW.v1.0.G005483.1	WRKY21 [Arabidopsis thaliana]	OAP10837	0.628	1.57e-129	376.711
HL.SW.v1.0.G017510.1	WRKY4 [Arabidopsis thaliana]	OAP12485	0.579	1.3e-180	518.464
HL.SW.v1.0.G020024.1	WRKY61 [Arabidopsis thaliana]	OAP14833	0.416	1e-81	270.011
HL.SW.v1.0.G028610.1	WRKY56 [Arabidopsis thaliana]	OAP19056	0.775	1.73e-55	179.104
HL.SW.v1.0.G045222.1	WRKY56 [Arabidopsis thaliana]	OAP19056	0.802	1.77e-56	177.178
