# Supplementary material for: Revisiting the Role of Transcription Factors in Coordinating the Defense Response Against Citrus Bark Cracking Viroid Infection in Commercial Hop (Humulus Lupulus L.)
Source: Viruses. 2019 May 5;11(5):419. doi: 10.3390/v11050419 (PMC6563305; doi:10.3390/v11050419)
Supplement: Supplementary file 1 [file viruses-11-00419-s001.zip › Supplementary_Table_6_String_interactions.xls]

## Sheet: string_protein_annotations_AP2
Supplementary table 6 Description of key genes interacting in string network
Node	Identifier	Annotation/description of function
AP2
ORA59	3702.AT1G06160.1	Ethylene-responsive transcription factor ERF094; Probably acts as a transcriptional activator. Binds to the GCC-box pathogenesis-related promoter element. May be involved in the regulation of gene expression by stress factors and by components of stress signal transduction pathways. Acts as an essential integrator of the JA and ethylene signal transduction pathways. Activates the expression of th…
AT1G12630	3702.AT1G12630.1	Ethylene-responsive transcription factor ERF027; Probably acts as a transcriptional activator. Binds to the GCC-box pathogenesis-related promoter element. May be involved in the regulation of gene expression by stress factors and by components of stress signal transduction pathways (By similarity)
SHN1	3702.AT1G15360.1	Integrase-type DNA-binding superfamily protein; Encodes a member of the ERF (ethylene response factor) subfamily B-6 of ERF/AP2 transcription factor family. The protein contains one AP2 domain. There are 12 members in this subfamily including RAP2.11. This gene is involved in wax biosynthesis. Over-expression of the gene results in glossy leaf phenotype and increased drought tolerance. Two closel…
ADAP	3702.AT1G16060.1	AP2-like ethylene-responsive transcription factor At1g16060; Probably acts as a transcriptional activator. Binds to the GCC-box pathogenesis-related promoter element. May be involved in the regulation of gene expression by stress factors and by components of stress signal transduction pathways (By similarity)
AT1G19210	3702.AT1G19210.1	Ethylene-responsive transcription factor ERF017; Probably acts as a transcriptional activator. Binds to the GCC-box pathogenesis-related promoter element. May be involved in the regulation of gene expression by stress factors and by components of stress signal transduction pathways (By similarity)
LEC1	3702.AT1G21970.1	Nuclear transcription factor Y subunit B-9; Transcriptional activator of genes required for both embryo maturation and cellular differentiation. Sequence is similar to HAP3 subunit of the CCAAT-box binding factor. HAP3 subunit is divided into three domains: an amino-terminal A domain, a central B domain, and a carboxyl-terminal C domain. LEC1 shared high similarity with other HAP3 homologs only i…
DRNL	3702.AT1G24590.1	Ethylene-responsive transcription factor ESR2; Required for correct embryo patterning and cotyledon organogenesis. May regulate positively the gibberellin signaling pathway leading to germination, hypocotyl elongation, and leaf expansion. Involved in the cytokinin signaling pathway that promotes shoot regeneration, probably through transcriptional activation of target genes such as CUC1. Acts as …
LEC2	3702.AT1G28300.1	AP2/B3-like transcriptional factor family protein; Transcription factor that contains a B3 domain, a DNA-binding motif unique to plants and characteristic of several transcription factors. Plays critical roles both early and late during embryo development. LEC2 RNA accumulates primarily during seed development. LEC2 is required for the maintenance of suspensor morphology, specification of cotyled…
ERF12	3702.AT1G28360.1	Ethylene-responsive transcription factor 12; Involved in the regulation of gene expression by stress factors and by components of stress signal transduction pathways. Transcription factor that binds to the GCC-box pathogenesis- related promoter element. Acts as a transcriptional inhibitor and may regulate other AtERFs (By similarity)
AT1G33760	3702.AT1G33760.1	Ethylene-responsive transcription factor ERF022; Probably acts as a transcriptional activator. Binds to the GCC-box pathogenesis-related promoter element. May be involved in the regulation of gene expression by stress factors and by components of stress signal transduction pathways (By similarity)
ERF3	3702.AT1G50640.1	Ethylene responsive element binding factor 3; Acts as a transcriptional repressor. Binds to the GCC- box pathogenesis-related promoter element. Involved in the regulation of gene expression by stress factors and by components of stress signal transduction pathways and could also regulate other AtERFs
PLT2	3702.AT1G51190.1	AP2-like ethylene-responsive transcription factor PLT2; Probably acts as a transcriptional activator. Binds to the GCC-box pathogenesis-related promoter element. May be involved in the regulation of gene expression by stress factors and by components of stress signal transduction pathways (By similarity). Master regulator of basal/root fate. Essential for root quiescent center (QC) and columella …
AT1G64380	3702.AT1G64380.1	Ethylene-responsive transcription factor ERF061; Probably acts as a transcriptional activator. Binds to the GCC-box pathogenesis-related promoter element. May be involved in the regulation of gene expression by stress factors and by components of stress signal transduction pathways (By similarity)
CRF10	3702.AT1G68550.2	Ethylene-responsive transcription factor ERF118; Probably acts as a transcriptional activator. Binds to the GCC-box pathogenesis-related promoter element. May be involved in the regulation of gene expression by stress factors and by components of stress signal transduction pathways (By similarity)
bZIP	3702.AT1G68880.1	Basic leucine-zipper 8 (bZIP); Its function is described as DNA binding, sequence-specific DNA binding transcription factor activity; Involved in regulation of transcription, DNA-dependent; Located in chloroplast; Expressed in root, leaf; Expressed during LP.04 four leaves visible; Contains the following InterPro domains: Basic-leucine zipper (bZIP) transcription factor (InterPro:IPR004827), bZIP…
AT1G71450	3702.AT1G71450.1	Ethylene-responsive transcription factor ERF021; Probably acts as a transcriptional activator. Binds to the GCC-box pathogenesis-related promoter element. May be involved in the regulation of gene expression by stress factors and by components of stress signal transduction pathways (By similarity)
AT1G71520	3702.AT1G71520.1	Ethylene-responsive transcription factor ERF020; Probably acts as a transcriptional activator. Binds to the GCC-box pathogenesis-related promoter element. May be involved in the regulation of gene expression by stress factors and by components of stress signal transduction pathways (By similarity)
AT1G72570	3702.AT1G72570.1	AP2-like ethylene-responsive transcription factor AIL1; Probably acts as a transcriptional activator. Binds to the GCC-box pathogenesis-related promoter element. May be involved in the regulation of gene expression by stress factors and by components of stress signal transduction pathways (By similarity)
AT1G75490	3702.AT1G75490.1	Dehydration-responsive element-binding protein 2D; Encodes a member of the DREB subfamily A-2 of ERF/AP2 transcription factor family. The protein contains one AP2 domain. There are eight members in this subfamily including DREB2A AND DREB2B that are involved in response to drought
AT1G77640	3702.AT1G77640.1	Ethylene-responsive transcription factor ERF013; Probably acts as a transcriptional activator. Binds to the GCC-box pathogenesis-related promoter element. May be involved in the regulation of gene expression by stress factors and by components of stress signal transduction pathways (By similarity)
RAP2.4	3702.AT1G78080.1	Ethylene-responsive transcription factor RAP2-4; Probably acts as a transcriptional activator. Binds to the GCC-box pathogenesis-related promoter element. May be involved in the regulation of gene expression by stress factors and by components of stress signal transduction pathways (By similarity)
WRI4	3702.AT1G79700.2	AP2-like ethylene-responsive transcription factor At1g79700; Probably acts as a transcriptional activator. Binds to the GCC-box pathogenesis-related promoter element. May be involved in the regulation of gene expression by stress factors and by components of stress signal transduction pathways (By similarity)
AT1G80580	3702.AT1G80580.1	Ethylene-responsive transcription factor ERF084; Probably acts as a transcriptional activator. Binds to the GCC-box pathogenesis-related promoter element. May be involved in the regulation of gene expression by stress factors and by components of stress signal transduction pathways (By similarity)
ERF53	3702.AT2G20880.1	Ethylene-responsive transcription factor ERF053; Transcriptional activator involved in abiotic stress tolerance. Can directly regulate stress-related gene expression by binding to the DNA sequence 5'-[AG]CCGAC-3' (DRE element) of their promoter region. Involved in the regulation of stomatal closure movement under drought stress. Acts as a positive regulator of drought stress response
DEAR3	3702.AT2G23340.1	Ethylene-responsive transcription factor ERF008; Probably acts as a transcriptional activator. Binds to the GCC-box pathogenesis-related promoter element. May be involved in the regulation of gene expression by stress factors and by components of stress signal transduction pathways (By similarity)
EBF1	3702.AT2G25490.1	EIN3-binding F box protein 1; Component of SCF(EBF1) E3 ubiquitin ligase complexes, which may mediate the ubiquitination and subsequent proteasomal degradation of target proteins (probably including EIN3 and EIL1). Regulator of the ethylene signaling cascade by modulating the stability of EIN3 and EIL1 proteins. Confers insensitivity to ethylene
PDF1.2b	3702.AT2G26020.1	Putative defensin-like protein 15; Predicted to encode a PR (pathogenesis-related) protein. Belongs to the plant defensin (PDF) family with the following members: At1g75830/PDF1.1, At5g44420/PDF1.2a, At2g26020/PDF1.2b, At5g44430/PDF1.2c, At2g26010/PDF1.3, At1g19610/PDF1.4, At1g55010/PDF1.5, At2g02120/PDF2.1, At2g02100/PDF2.2, At2g02130/PDF2.3, At1g61070/PDF2.4, At5g63660/PDF2.5, At2g02140/PDF2.6,…
RAP2.7	3702.AT2G28550.3	Ethylene-responsive transcription factor RAP2-7; Probably acts as a transcriptional activator. Binds to the GCC-box pathogenesis-related promoter element. May be involved in the regulation of gene expression by stress factors and by components of stress signal transduction pathways (By similarity). Regulates negatively the transition to flowering time and confers flowering time delay; Belongs to …
DRIP2	3702.AT2G30580.1	E3 ubiquitin protein ligase DRIP2; E3 ubiquitin-protein ligase that acts as a negative regulator of the response to water stress. Mediates ubiquitination and subsequent proteasomal degradation of the drought-induced transcriptional activator DREB2A. Functionally redundant with DRIP1
HRD	3702.AT2G36450.1	Encodes a member of the DREB subfamily A-4 of ERF/AP2 transcription factor family. The protein contains one AP2 domain. There are 17 members in this subfamily including TINY. Ectopic overexpression of HRD increases the density of the root network and improves water and salt stress tolerance in Arabidopsis. Overexpression of HRD in rice causes an increase in plant biomass and drought resistance
DREB2C	3702.AT2G40340.1	Dehydration-responsive element-binding protein 2C; Encodes a member of the DREB subfamily A-2 of ERF/AP2 transcription factor family. The protein contains one AP2 domain. There are eight members in this subfamily including DREB2A AND DREB2B that are involved in response to drought
AT2G41710	3702.AT2G41710.3	AP2-like ethylene-responsive transcription factor At2g41710; Probably acts as a transcriptional activator. Binds to the GCC-box pathogenesis-related promoter element. May be involved in the regulation of gene expression by stress factors and by components of stress signal transduction pathways (By similarity)
COR15A	3702.AT2G42540.2	Protein COLD-REGULATED 15A, chloroplastic; Exhibits cryoprotective activity toward stromal substrates (e.g. LDH and rubisco) in chloroplasts and in protoplasts and confers freezing tolerance to plants in a CBF- dependent manner. Protectant against various stresses (e.g. cold, drought and heat stress) by preventing protein aggregation (e.g. LDH) and attenuating enzyme inactivation. Influences the …
ERF13	3702.AT2G44840.1	Ethylene-responsive element binding factor 13; Encodes a member of the ERF (ethylene response factor) subfamily B-3 of ERF/AP2 transcription factor family. The protein contains one AP2 domain. There are 18 members in this subfamily including ATERF-1, ATERF-2, AND ATERF-5
AT2G44940	3702.AT2G44940.1	Ethylene-responsive transcription factor ERF034; Probably acts as a transcriptional activator. Binds to the GCC-box pathogenesis-related promoter element. May be involved in the regulation of gene expression by stress factors and by components of stress signal transduction pathways (By similarity)
CRF5	3702.AT2G46310.1	CRF5 encodes one of the six cytokinin response factors. It is transcriptionally upregulated in response to cytokinin. CRF5 belongs to the AP2/ERF superfamily of the transcriptional factors. CRF proteins rapidly relocalize to the nucleus in response to cytokinin. Analysis of loos-of-function mutants revealed that the CRFs function redundantly to regulate the development of embryos, cotyledons and …
RAP2.2	3702.AT3G14230.1	Ethylene-responsive transcription factor RAP2-2; Transcription factor involved in carotenoid biosynthesis regulation. Binds to the 5'-ATCTA-3' element present in the promoter of phytoene synthase (PSY) and phytoene desaturase (PDS). Involved in ethylene response and resistance to necrotrophic pathogens. Acts as a downstream regulator in the ethylene signaling pathway. Partially redundant with RAP…
ERF4	3702.AT3G15210.1	Ethylene responsive element binding factor 4; Encodes a member of the ERF (ethylene response factor) subfamily B-1 of ERF/AP2 transcription factor family (ATERF-4). The protein contains one AP2 domain. Acts as a negative regulator of JA-responsive defense gene expression and resistance to the necrotrophic fungal pathogen Fusarium oxysporum and antagonizes JA inhibition of root elongation
EBP	3702.AT3G16770.1	Ethylene-responsive transcription factor RAP2-3; Encodes a member of the ERF (ethylene response factor) subfamily B-2 of the plant specific ERF/AP2 transcription factor family (RAP2.3). The protein contains one AP2 domain. There are 5 members in this subfamily including RAP2.2 AND RAP2.12.It is localized to the nucleus and acts as a transcriptional activator through the GCC-box. It has been ident…
EIN3	3702.AT3G20770.1	Ethylene insensitive 3 family protein; Probable transcription factor acting as a positive regulator in the ethylene response pathway. Is required for ethylene responsiveness in adult plant tissues. Binds a primary ethylene response element present in the ETHYLENE-RESPONSE-FACTOR1 promoter with consequence to activate the transcription of this gene; Belongs to the EIN3 family
ESE1	3702.AT3G23220.1	Ethylene-responsive transcription factor ERF095; Probably acts as a transcriptional activator. Binds to the GCC-box pathogenesis-related promoter element. May be involved in the regulation of gene expression by stress factors and by components of stress signal transduction pathways (By similarity)
TDR1	3702.AT3G23230.1	Ethylene-responsive transcription factor ERF098; Probably acts as a transcriptional activator. Binds to the GCC-box pathogenesis-related promoter element. May be involved in the regulation of gene expression by stress factors and by components of stress signal transduction pathways (By similarity)
ERF1	3702.AT3G23240.1	Ethylene-responsive transcription factor 1B; Acts as a transcriptional activator. Binds to the GCC- box pathogenesis-related promoter element. Involved in the regulation of gene expression during the plant development, and/or mediated by stress factors and by components of stress signal transduction pathways. Seems to be a key integrator of ethylene and jasmonate signals in the regulation of ethy…
WRI1	3702.AT3G54320.1	Integrase-type DNA-binding superfamily protein; WRINKLED1 encodes transcription factor of the AP2/ERWEBP class. Protein has two plant-specific (AP2/EREB) DNA-binding domains and is involved in the control of storage compound biosynthesis in Arabidopsis. Mutants have wrinkled seed phenotype, due to a defect in the incorporation of sucrose and glucose into triacylglycerols. Transgenic sGsL plants (…
AT4G13040	3702.AT4G13040.3	Ethylene-responsive transcription factor-like protein At4g13040; Probably acts as a transcriptional activator. Binds to the GCC-box pathogenesis-related promoter element. May be involved in the regulation of gene expression by stress factors and by components of stress signal transduction pathways (By similarity)
AT4G13620	3702.AT4G13620.1	Ethylene-responsive transcription factor ERF062; Probably acts as a transcriptional activator. Binds to the GCC-box pathogenesis-related promoter element. May be involved in the regulation of gene expression by stress factors and by components of stress signal transduction pathways (By similarity)
AT4G16750	3702.AT4G16750.1	Ethylene-responsive transcription factor ERF039; Probably acts as a transcriptional activator. Binds to the GCC-box pathogenesis-related promoter element. May be involved in the regulation of gene expression by stress factors and by components of stress signal transduction pathways (By similarity)
ERF-1	3702.AT4G17500.1	Ethylene responsive element binding factor 1; Encodes a member of the ERF (ethylene response factor) subfamily B-3 of ERF/AP2 transcription factor family (ATERF-1). The protein contains one AP2 domain. There are 18 members in this subfamily including ATERF-1, ATERF-2, AND ATERF-5
AT4G18450	3702.AT4G18450.1	Ethylene-responsive transcription factor ERF091; Probably acts as a transcriptional activator. Binds to the GCC-box pathogenesis-related promoter element. May be involved in the regulation of gene expression by stress factors and by components of stress signal transduction pathways (By similarity)
DREB1A	3702.AT4G25480.1	Dehydration-responsive element-binding protein 1A; Encodes a member of the DREB subfamily A-1 of ERF/AP2 transcription factor family (CBF3). The protein contains one AP2 domain. There are six members in this subfamily, including CBF1, CBF2, and CBF3. This gene is involved in response to low temperature and abscisic acid
CBF1	3702.AT4G25490.1	Dehydration-responsive element-binding protein 1B; Transcriptional activator that binds to the DRE/CRT regulatory element and induces COR (cold-regulated) gene expression increasing plant freezing tolerance. It encodes a member of the DREB subfamily A-1 of ERF/AP2 transcription factor family (CBF1). The protein contains one AP2 domain. There are six members in this subfamily, including CBF1, CBF2…
CRF4	3702.AT4G27950.1	Ethylene-responsive transcription factor CRF4; Component of the cytokinin signaling pathway involved in cotyledons, leaves, and embryos development. Probably acts as a transcriptional activator. Binds to the GCC-box pathogenesis- related promoter element. May be involved in the regulation of gene expression by stress factors and by components of stress signal transduction pathways (By similarity)
RRTF1	3702.AT4G34410.1	Ethylene-responsive transcription factor ERF109; Probably acts as a transcriptional activator. Binds to the GCC-box pathogenesis-related promoter element. May be involved in the regulation of gene expression by stress factors and by components of stress signal transduction pathways (By similarity)
AP2	3702.AT4G36920.2	Integrase-type DNA-binding superfamily protein; Probable transcriptional activator that promotes early floral meristem identity. Is required subsequently for the transition of an inflorescence meristem into a floral meristem. Plays a central role in the specification of floral identity, particularly for the normal development of sepals and petals in the wild-type flower, by spatially controlling …
ANT	3702.AT4G37750.1	AP2-like ethylene-responsive transcription factor ANT; Transcription activator that recognizes and binds to the DNA consensus sequence 5'-CAC[AG]N[AT]TNCCNANG-3'. Required for the initiation and growth of ovules integumenta, and for the development of female gametophyte. Plays a critical role in the development of gynoecium marginal tissues (e.g. stigma, style and septa), and in the fusion of car…
EIN2	3702.AT5G03280.1	NRAMP metal ion transporter family protein; Central factor in signaling pathways regulated by ethylene (ET), and involved in various processes including development, plant defense, senescence, nucleotide sugar flux, and tropisms. Necessary for ethylene-mediated gene regulation, and for the induction of some genes by ozone. Acts downstream of ET receptors, and upstream of ethylene regulated transc…
HSFA3	3702.AT5G03720.1	Member of Heat Stress Transcription Factor (Hsf) family. Expression is regulated by DREB2A and in turn HSFA3 regulates the expression of hsps Hsp18.1-CI and Hsp26.5-MII35S. Involved in establishing thermotolerence
ZAT6	3702.AT5G04340.1	Zinc finger of Arabidopsis thaliana 6; Probable transcription factor that regulates root development and phosphate (Pi) acquisition and homeostasis. Probably acts as a repressor of primary root growth and regulates Pi homeostasis through the control of root architecture
DREB2A	3702.AT5G05410.1	Dehydration-responsive element-binding protein 2A; Encodes a transcription factor that specifically binds to DRE/CRT cis elements (responsive to drought and low-temperature stress). Belongs to the DREB subfamily A-2 of ERF/AP2 transcription factor family (DREB2A). There are eight members in this subfamily including DREB2B. The protein contains one AP2 domain. Overexpression of transcriptional act…
AT5G07580	3702.AT5G07580.1	Ethylene-responsive transcription factor ERF106; Probably acts as a transcriptional activator. Binds to the GCC-box pathogenesis-related promoter element. May be involved in the regulation of gene expression by stress factors and by components of stress signal transduction pathways (By similarity)
AIL6	3702.AT5G10510.3	AP2-like ethylene-responsive transcription factor AIL6; Probably acts as a transcriptional activator. Binds to the GCC-box pathogenesis-related promoter element. May be involved in the regulation of gene expression by stress factors and by components of stress signal transduction pathways (By similarity)
SHN2	3702.AT5G11190.1	Ethylene-responsive transcription factor SHINE 2; Promotes cuticle formation by inducing the expression of enzymes involved in wax biosynthesis. Probably acts as a transcriptional activator. Binds to the GCC-box pathogenesis- related promoter element. May be involved in the regulation of gene expression by stress factors and by components of stress signal transduction pathways (By similarity); Be…
TINY2	3702.AT5G11590.1	Dehydration-responsive element-binding protein 3; Probably acts as a transcriptional activator. Binds to the GCC-box pathogenesis-related promoter element. May be involved in the regulation of gene expression by stress factors and by components of stress signal transduction pathways (By similarity)
Rap2.6L	3702.AT5G13330.1	Ethylene-responsive transcription factor ERF113; Transcriptional activator involved in the regulation of plant development and tolerance to abiotic stresses. Acts as positive regulator of tolerance to waterlogging stress. Delays waterlogging-induced premature senescence by regulating stomatal closure and antioxidant enzyme activity. May function through ABI1-mediated abscisic acid (ABA) signaling…
LEP	3702.AT5G13910.1	Integrase-type DNA-binding superfamily protein; Cell division-promoting factor involved in leaf blade differentiation, inflorescence branching, as well as in carpel and silique shape. Promotes the number of xylem cells. Regulates positively the gibberellin signaling pathway leading to germination, hypocotyl elongation, and leaf expansion. Probably acts as a transcriptional activator. Binds to the…
RGLG2	3702.AT5G14420.2	E3 ubiquitin-protein ligase RGLG2; E3 ubiquitin-protein ligase that mediates the formation of 'Lys-63'-linked ubiquitin chains. Regulates apical dominance by acting on the auxin transport proteins abundance. Mediates ubiquitination and subsequent proteasomal degradation of ERF053 in response to drought stress. Acts as a negative regulator of drought stress response
AT5G18450	3702.AT5G18450.1	Dehydration-responsive element-binding protein 2G; Encodes a member of the DREB subfamily A-2 of ERF/AP2 transcription factor family. The protein contains one AP2 domain. There are eight members in this subfamily including DREB2A AND DREB2B that are involved in response to drought
PUCHI	3702.AT5G18560.1	Ethylene-responsive transcription factor ERF086; Probably acts as a transcriptional activator. May be involved in the regulation of gene expression by stress factors and by components of stress signal transduction pathways (By similarity). Involved in the control of cell division patterns during the early lateral root primordium development. Acts downstream of auxin signaling. Regulated by ARF7 a…
RAP2.11	3702.AT5G19790.1	Ethylene-responsive transcription factor RAP2-11; Probably acts as a transcriptional activator. Binds to the GCC-box pathogenesis-related promoter element. May be involved in the regulation of gene expression by stress factors and by components of stress signal transduction pathways (By similarity)
AT5G21960	3702.AT5G21960.1	Ethylene-responsive transcription factor ERF016; Probably acts as a transcriptional activator. Binds to the GCC-box pathogenesis-related promoter element. May be involved in the regulation of gene expression by stress factors and by components of stress signal transduction pathways (By similarity)
ESE3	3702.AT5G25190.1	Ethylene-responsive transcription factor ERF003; Probably acts as a transcriptional activator. Binds to the GCC-box pathogenesis-related promoter element. May be involved in the regulation of gene expression by stress factors and by components of stress signal transduction pathways (By similarity)
EBF2	3702.AT5G25350.1	EIN3-binding F box protein 2; Component of SCF(EBF1) E3 ubiquitin ligase complexes, which may mediate the ubiquitination and subsequent proteasomal degradation of target proteins (probably including EIN3 and EIL1). Regulator of the ethylene signaling cascade by modulating the stability of EIN3 and EIL1 proteins
ERF9	3702.AT5G44210.1	Ethylene-responsive transcription factor 9; Involved in the regulation of gene expression by stress factors and by components of stress signal transduction pathways. Transcription factor that binds to the GCC-box pathogenesis- related promoter element. Acts as a transcriptional inhibitor and may regulate other AtERFs (By similarity)
PDF1.2	3702.AT5G44420.1	Defensin-like protein 16; Encodes an ethylene- and jasmonate-responsive plant defensin. mRNA levels are not responsive to salicylic acid treatment; although jasmonate and salicylic acid can act synergistically to enhance the expression of this gene. Belongs to the plant defensin (PDF) family with the following members: At1g75830/PDF1.1, At5g44420/PDF1.2a, At2g26020/PDF1.2b, At5g44430/PDF1.2c, At2…
ERF5	3702.AT5G47230.1	Ethylene responsive element binding factor 5; Encodes a member of the ERF (ethylene response factor) subfamily B-3 of ERF/AP2 transcription factor family (ATERF-5). The protein contains one AP2 domain. There are 18 members in this subfamily including ATERF-1, ATERF-2, AND ATERF-5
ERF110	3702.AT5G50080.1	Ethylene-responsive transcription factor ERF110; Probably acts as a transcriptional activator. Binds to the GCC-box pathogenesis-related promoter element. May be involved in the regulation of gene expression by stress factors and by components of stress signal transduction pathways (By similarity)
AT5G51190	3702.AT5G51190.1	Ethylene-responsive transcription factor ERF105; Probably acts as a transcriptional activator. Binds to the GCC-box pathogenesis-related promoter element. May be involved in the regulation of gene expression by stress factors and by components of stress signal transduction pathways (By similarity)
CBF4	3702.AT5G51990.1	Dehydration-responsive element-binding protein 1D; Encodes a member of the DREB subfamily A-1 of ERF/AP2 transcription factor family (CBF4). The protein contains one AP2 domain. There are six members in this subfamily, including CBF1, CBF2, and CBF3. This gene is involved in response to drought stress and abscisic acid treatment, but not to low temperature
AT5G52020	3702.AT5G52020.1	Ethylene-responsive transcription factor ERF025; Probably acts as a transcriptional activator. Binds to the GCC-box pathogenesis-related promoter element. May be involved in the regulation of gene expression by stress factors and by components of stress signal transduction pathways (By similarity)
LTI78	3702.AT5G52310.1	Low-temperature-responsive protein 78 (LTI78) / desiccation-responsive protein 29A (RD29A); Cold regulated gene, the 5' region of cor78 has cis-acting regulatory elements that can impart cold-regulated gene expression; Belongs to the LTI78/LTI65 family
AIL5	3702.AT5G57390.1	AP2-like ethylene-responsive transcription factor AIL5; Encodes a member of the AP2 family of transcriptional regulators.May be involved in germination and seedling growth. Mutants are resistant to ABA analogs and are resistant to high nitrogen concentrations.essential for the developmental transition between the embryonic and vegetative phases in plants.Overexpression results in the formation of…
AT5G61890	3702.AT5G61890.1	Ethylene-responsive transcription factor ERF114; Transcriptional regulator of cell proliferation and axillary bud outgrowth. Involved in maintaining the structure of the shoot apical meristem as well as plastochron and phyllotaxy. Activates several genes involved in cell cycle regulation and dormancy breaking, including CYCD3-3, DPA, and BARD1. Strongly down-regulates DRM1, DRMH1, MARD1 and sever…
ABR1	3702.AT5G64750.1	Integrase-type DNA-binding superfamily protein; Negative regulator of the abscisic acid (ABA) signaling pathway involved in seed germination and in responses to stress conditions. Probably acts as a transcriptional activator. Binds to the GCC-box pathogenesis-related promoter element. May be involved in the regulation of gene expression by stress factors and by components of stress signal transdu…
bHLH
AT1G01260	3702.AT1G01260.1	Basic helix-loop-helix (bHLH) DNA-binding superfamily protein; Its function is described as DNA binding, sequence-specific DNA binding transcription factor activity; Involved in regulation of transcription; Located in nucleus; Expressed in 24 plant structures; Expressed during 15 growth stages; Contains the following InterPro domains: Helix-loop-helix DNA-binding domain (InterPro:IPR001092), Heli…
AT1G05710	3702.AT1G05710.2	Basic helix-loop-helix (bHLH) DNA-binding superfamily protein; Its function is described as sequence-specific DNA binding transcription factor activity; Involved in response to ethylene stimulus, regulation of transcription; Located in nucleus; Expressed in 22 plant structures; Expressed during 13 growth stages; Contains the following InterPro domains: Helix-loop-helix DNA-binding domain (InterPr…
AT1G05805	3702.AT1G05805.1	Basic helix-loop-helix (bHLH) DNA-binding superfamily protein; Its function is described as DNA binding, sequence-specific DNA binding transcription factor activity; Involved in regulation of transcription; Located in cytosol; Expressed in 24 plant structures; Expressed during 13 growth stages; Contains the following InterPro domains: Helix-loop-helix DNA-binding domain (InterPro:IPR001092), Heli…
EMB1444	3702.AT1G06150.1	Basic helix-loop-helix (bHLH) DNA-binding superfamily protein; Transcription factor that may regulate root development
AT1G09250	3702.AT1G09250.1	Basic helix-loop-helix (bHLH) DNA-binding superfamily protein; Atypical bHLH transcription factor probably unable to bind DNA. Negatively regulates brassinosteroid signaling
PIF3	3702.AT1G09530.2	Transcription factor interacting with photoreceptors phyA and phyB. Forms a ternary complex in vitro with G-box element of the promoters of LHY, CCA1. Acts as a negative regulator of phyB signalling. It degrades rapidly after irradiation of dark grown seedlings in a process controlled by phytochromes. Does not play a significant role in controlling light input and function of the circadian clockw…
AT1G10120	3702.AT1G10120.1	Basic helix-loop-helix (bHLH) DNA-binding superfamily protein; Transcriptional activator involved in cell elongation. Regulates the expression of a subset of genes involved in cell expansion by binding to the G-box motif. Binds to chromatin DNA of the FT gene and promotes its expression, and thus triggers flowering in response to blue light
BEE1	3702.AT1G18400.1	Transcription factor BEE 1; Positive regulator of brassinosteroid signaling
AT1G22490	3702.AT1G22490.1	Basic helix-loop-helix (bHLH) DNA-binding superfamily protein; Its function is described as DNA binding, sequence-specific DNA binding transcription factor activity; Involved in regulation of transcription; Located in nucleus; Expressed in 17 plant structures; Expressed during 8 growth stages; Contains the following InterPro domains: Helix-loop-helix DNA-binding domain (InterPro:IPR001092), Helix…
KDR	3702.AT1G26945.1	Basic helix-loop-helix (bHLH) DNA-binding superfamily protein; Atypical and probable non DNA-binding bHLH transcription factor that regulates light-mediated responses in day light conditions by binding and inhibiting the activity of the bHLH transcription factor HFR1, a critical regulator of light signaling and shade avoidance. Forms non-functional heterodimers with HFR1, causing liberation and a…
AT1G27660	3702.AT1G27660.1	Basic helix-loop-helix (bHLH) DNA-binding superfamily protein; Its function is described as sequence-specific DNA binding transcription factor activity; Involved in regulation of transcription; Located in nucleus; Contains the following InterPro domains: Helix-loop-helix DNA-binding domain (InterPro:IPR001092), Helix-loop-helix DNA-binding (InterPro:IPR011598); BEST Arabidopsis thaliana protein m…
AT1G31050	3702.AT1G31050.1	Basic helix-loop-helix (bHLH) DNA-binding superfamily protein; Its function is described as sequence-specific DNA binding transcription factor activity; Involved in regulation of transcription; Located in nucleus; Expressed in sperm cell, hypocotyl, root; Contains the following InterPro domains: Helix-loop-helix DNA-binding (InterPro:IPR011598); BEST Arabidopsis thaliana protein match is: basic h…
MYC2	3702.AT1G32640.1	Basic helix-loop-helix (bHLH) DNA-binding family protein; Transcriptional activator. Common transcription factor of light, abscisic acid (ABA), and jasmonic acid (JA) signaling pathways. With MYC3 and MYC4, controls additively subsets of JA- dependent responses. In cooperation with MYB2 is involved in the regulation of ABA-inducible genes under drought stress conditions. Can form complexes with a…
FBH1	3702.AT1G35460.1	Basic helix-loop-helix (bHLH) DNA-binding superfamily protein; Its function is described as DNA binding, sequence-specific DNA binding transcription factor activity; Involved in regulation of transcription; Located in nucleus; Contains the following InterPro domains: Helix-loop-helix DNA-binding domain (InterPro:IPR001092), Helix-loop-helix DNA-binding (InterPro:IPR011598); BEST Arabidopsis thali…
RGE1	3702.AT1G49770.1	Basic helix-loop-helix (bHLH) DNA-binding superfamily protein; Transcription factor that controls embryo growth. Regulates endosperm breakdown and embryonic epidermal development. Regulates the expression of SBT2.4/ALE1. Involved in embryonic cuticle formation upstream of SBT2.4/ALE1. Does not seem to be a general regulator of endosperm patterning. May control specific signaling pathways that coo…
BPEp	3702.AT1G59640.2	Transcription factor BPE; A basic helix-loop-helix encoding gene (BIGPETAL, BPE) involved in the control of petal size. BPE is expressed via two mRNAs derived from an alternative splicing event. The BPEub (AT1G59640.1)transcript is expressed ubiquitously, whereas the BPEp (AT1G59640.2) transcript is preferentially expressed in petals. Plants that lack the petal-expressed variant BPEp have larger …
AT1G68810	3702.AT1G68810.1	Basic helix-loop-helix (bHLH) DNA-binding superfamily protein; Its function is described as DNA binding, sequence-specific DNA binding transcription factor activity; Involved in regulation of transcription; Located in nucleus; Expressed in 20 plant structures; Expressed during 12 growth stages; Contains the following InterPro domains: Helix-loop-helix DNA-binding domain (InterPro:IPR001092), Heli…
AT1G68920	3702.AT1G68920.1	Basic helix-loop-helix (bHLH) DNA-binding superfamily protein; Transcriptional activator involved in cell elongation. Regulates the expression of a subset of genes involved in cell expansion by binding to the G-box motif
BIM2	3702.AT1G69010.1	BES1-interacting Myc-like protein 2; Positive brassinosteroid-signaling protein
BEE3	3702.AT1G73830.1	Transcription factor BEE 3; Positive regulator of brassinosteroid signaling
BS1	3702.AT1G74500.1	Activation-tagged BRI1(brassinosteroid-insensitive 1)-suppressor 1; Atypical and probable non DNA-binding bHLH transcription factor required for MONOPTEROS-dependent root initiation in embryo. Promotes the correct definition of the hypophysis cell division plane. Transcriptionally controlled by MONOPTEROS. Moves from its site of synthesis in pro-embryos cells into the hypophysis. Regulates brassi…
PDV2	3702.AT2G16070.2	Plastid division protein PDV2; Component of the plastid division machinery. Required to mediate the recruitment of ARC5 at the midplastid constriction site in the cytoplasm. Relays plastid division site position between stroma and outer surface via interactions with the cytoplasmic ARC5 and the inner membrane ARC6 that recruits stromal FtsZ ring
PIL5	3702.AT2G20180.2	Phytochrome interacting factor 3-like 5; Encodes a novel Myc-related bHLH transcription factor that has transcriptional activation activity in the dark. It is a key negative regulator of phytochrome-mediated seed germination and acts by inhibiting chlorophyll biosynthesis, light-mediated suppression of hypocotyl elongation and far-red light-mediated suppression of seed germination, and promoting …
AT2G22760	3702.AT2G22760.1	Basic helix-loop-helix (bHLH) DNA-binding superfamily protein; Its function is described as DNA binding, sequence-specific DNA binding transcription factor activity; Involved in regulation of transcription; Located in nucleus; Expressed in root, cultured cell; Contains the following InterPro domains: Helix-loop-helix DNA-binding domain (InterPro:IPR001092), Helix-loop-helix DNA-binding (InterPro:…
LRL1	3702.AT2G24260.1	Transcription factor bHLH66; Encodes a basic helix-loop-helix (bHLH) protein that regulates root hair development. One of the three Arabidopsis homologs of the Lotus japonicus ROOTHAIRLESS1 (LjRHL1) gene: At2g24260 (AtLRL1), At4g30980 (AtLRL2), and At5g58010 (AtLRL3)
LHW	3702.AT2G27230.2	Encodes a nuclear-localized transcriptional activator with weak sequence similarity to basic helix-loop-helix(bHLH)-domain proteins. It promotes the production of stele cells in root meristems and is required to establish and maintain the normal vascular cell number and pattern in primary and lateral roots
FRU	3702.AT2G28160.1	Encodes a putative transcription factor that regulates iron uptake responses. mRNA is detected in the outer cell layers of the root and accumulates in response to iron deficiency. The expression of many iron-regulated genes is dependent on FIT1. It specifically regulates FRO2 at the level of mRNA accumulation and IRT1 at the level of protein accumulation.Similar to FER in tomato and is a regulato…
AT2G31220	3702.AT2G31220.1	Basic helix-loop-helix (bHLH) DNA-binding superfamily protein; Its function is described as DNA binding, sequence-specific DNA binding transcription factor activity; Involved in regulation of transcription; Located in nucleus; Contains the following InterPro domains: Helix-loop-helix DNA-binding domain (InterPro:IPR001092), Helix-loop-helix DNA-binding (InterPro:IPR011598); BEST Arabidopsis thali…
AT2G40200	3702.AT2G40200.1	Basic helix-loop-helix (bHLH) DNA-binding superfamily protein; Its function is described as DNA binding, sequence-specific DNA binding transcription factor activity; Involved in regulation of transcription; Located in nucleus; Expressed in 21 plant structures; Expressed during 13 growth stages; Contains the following InterPro domains: Helix-loop-helix DNA-binding domain (InterPro:IPR001092), Heli…
AT2G41130	3702.AT2G41130.1	Basic helix-loop-helix (bHLH) DNA-binding superfamily protein; Its function is described as DNA binding, sequence-specific DNA binding transcription factor activity; Involved in regulation of transcription; Located in chloroplast envelope; Contains the following InterPro domains: Helix-loop-helix DNA-binding domain (InterPro:IPR001092), Helix-loop-helix DNA-binding (InterPro:IPR011598); BEST Arab…
FBH4	3702.AT2G42280.1	Basic helix-loop-helix (bHLH) DNA-binding superfamily protein; Its function is described as DNA binding, sequence-specific DNA binding transcription factor activity; Involved in regulation of transcription; Located in nucleus; Expressed in 16 plant structures; Expressed during 8 growth stages; Contains the following InterPro domains: Helix-loop-helix DNA-binding domain (InterPro:IPR001092), Helix…
AT2G42300	3702.AT2G42300.1	Basic helix-loop-helix (bHLH) DNA-binding superfamily protein; Its function is described as DNA binding, sequence-specific DNA binding transcription factor activity; Involved in regulation of transcription; Located in nucleus; Expressed in 23 plant structures; Expressed during 13 growth stages; Contains the following InterPro domains: Helix-loop-helix DNA-binding domain (InterPro:IPR001092), Heli…
PIF4	3702.AT2G43010.1	Phytochrome interacting factor 4; Transcription factor acting negatively in the phytochrome B signaling pathway. May regulate the expression of a subset of genes involved in cell expansion by binding to the G-box motif (By similarity). Activated by CRY1 and CRY2 in response to low blue light (LBL) by direct binding at chromatin on E-box variant 5'-CA[CT]GTG-3' to stimulate specific gene expressio…
MUTE	3702.AT3G06120.1	Basic helix-loop-helix (bHLH) DNA-binding superfamily protein; Transcription factor. Together with FMA and SPCH, regulates the stomata formation. Required for the differentiation of stomatal guard cells, by promoting successive asymmetric cell divisions and the formation of guard mother cells. Promotes the conversion of the leaf epidermis into stomata
AT3G07340	3702.AT3G07340.1	Basic helix-loop-helix (bHLH) DNA-binding superfamily protein; Its function is described as DNA binding, sequence-specific DNA binding transcription factor activity; Involved in regulation of transcription; Located in nucleus, chloroplast; Expressed in 22 plant structures; Expressed during 11 growth stages; Contains the following InterPro domains: Helix-loop-helix DNA-binding domain (InterPro:IPR…
bHLH121	3702.AT3G19860.2	Basic helix-loop-helix (bHLH) DNA-binding superfamily protein; Basic Helix-Loop-Helix 121 (bHLH121); Its function is described as DNA binding, sequence-specific DNA binding transcription factor activity; Involved in regulation of transcription; Located in nucleus; Expressed in 22 plant structures; Expressed during 15 growth stages; Contains the following InterPro domains: Helix-loop-helix DNA-bin…
AT3G20640	3702.AT3G20640.1	Basic helix-loop-helix (bHLH) DNA-binding superfamily protein; Its function is described as sequence-specific DNA binding transcription factor activity; Involved in regulation of transcription; Located in nucleus, chloroplast; Contains the following InterPro domains: Helix-loop-helix DNA-binding domain (InterPro:IPR001092), Helix-loop-helix DNA-binding (InterPro:IPR011598); BEST Arabidopsis thali…
AT3G21330	3702.AT3G21330.1	Basic helix-loop-helix (bHLH) DNA-binding superfamily protein; Its function is described as DNA binding, sequence-specific DNA binding transcription factor activity; Involved in regulation of transcription; Located in nucleus; Contains the following InterPro domains: Helix-loop-helix DNA-binding domain (InterPro:IPR001092), Helix-loop-helix DNA-binding (InterPro:IPR011598); BEST Arabidopsis thali…
FMA	3702.AT3G24140.1	Basic helix-loop-helix (bHLH) DNA-binding superfamily protein; Transcription activator. Together with MYB88 and MYB124, ensures that stomata contain just two guard cells (GCs) by enforcing a single symmetric precursor cell division before stomatal maturity. Together with SPCH and MUTE, regulates the stomata formation. Required to promote differentiation and morphogenesis of stomatal guard cells a…
ICE1	3702.AT3G26744.1	Basic helix-loop-helix (bHLH) DNA-binding superfamily protein; Encodes a MYC-like bHLH transcriptional activator that binds specifically to the MYC recognition sequences in the CBF3 promoter. Mutants are defective in cold-regulated gene expression. Cold stress triggers protein degradation of nuclear GFPICE1 protein, and the RING finger protein HOS1 is required. Sumoylation of ICE1 controls CBF3/D…
PYE	3702.AT3G47640.2	Basic helix-loop-helix (bHLH) DNA-binding superfamily protein; Encodes POPEYE (PYE), a bHLH transcription factor regulating response to iron deficiency in Arabidopsis roots
HEC2	3702.AT3G50330.1	Basic helix-loop-helix (bHLH) DNA-binding superfamily protein; Required for the female reproductive tract development and fertility
bHLH38	3702.AT3G56970.1	Encodes a member of the basic helix-loop-helix transcription factor family protein
bHLH39	3702.AT3G56980.1	Encodes a member of the basic helix-loop-helix transcription factor protein
AT3G61950	3702.AT3G61950.1	Basic helix-loop-helix (bHLH) DNA-binding superfamily protein; Its function is described as DNA binding, sequence-specific DNA binding transcription factor activity; Involved in regulation of transcription; Located in nucleus; Expressed in 15 plant structures; Expressed during 10 growth stages; Contains the following InterPro domains: Helix-loop-helix DNA-binding domain (InterPro:IPR001092), Heli…
UNE12	3702.AT4G02590.1	Basic helix-loop-helix (bHLH) DNA-binding superfamily protein; Required for ovule fertilization
AT4G05170	3702.AT4G05170.1	Basic helix-loop-helix (bHLH) DNA-binding superfamily protein; Its function is described as DNA binding, sequence-specific DNA binding transcription factor activity; Involved in regulation of transcription; Located in nucleus; Expressed in 9 plant structures; Expressed during 6 growth stages; Contains the following InterPro domains: Helix-loop-helix DNA-binding domain (InterPro:IPR001092), Helix-…
TT8	3702.AT4G09820.1	Basic helix-loop-helix (bHLH) DNA-binding superfamily protein; TT8 is a regulation factor that acts in a concerted action with TT1, PAP1 and TTG1 on the regulation of flavonoid pathways, namely proanthocyanidin and anthocyanin biosynthesis. Affects dihydroflavonol 4-reductase gene expression. It is thought that a ternary complex composed of TT2, TT8 and TTG1 is necessary for correct expression of…
AT4G16430	3702.AT4G16430.1	Basic helix-loop-helix (bHLH) DNA-binding superfamily protein; Its function is described as DNA binding, sequence-specific DNA binding transcription factor activity; Involved in regulation of transcription; Located in nucleus; Expressed in 22 plant structures; Expressed during 13 growth stages; Contains the following InterPro domains: Helix-loop-helix DNA-binding domain (InterPro:IPR001092), Heli…
MYC4	3702.AT4G17880.1	Basic helix-loop-helix (bHLH) DNA-binding family protein; Transcription factor involved in jasmonic acid (JA) gene regulation. With MYC2 and MYC3, controls additively subsets of JA- dependent responses. Can form complexes with all known glucosinolate-related MYBs to regulate glucosinolate biosynthesis. Binds to the G-box (5'-CACGTG-3') of promoters. Activates multiple TIFY/JAZ promoters
AT4G20970	3702.AT4G20970.1	Basic helix-loop-helix (bHLH) DNA-binding superfamily protein; Its function is described as DNA binding, sequence-specific DNA binding transcription factor activity; Involved in defense response to fungus, regulation of transcription; Located in nucleus; Contains the following InterPro domains: Helix-loop-helix DNA-binding domain (InterPro:IPR001092), Helix-loop-helix DNA-binding (InterPro:IPR011…
DYT1	3702.AT4G21330.1	Basic helix-loop-helix (bHLH) DNA-binding superfamily protein; Encodes a bHLH transcription factor strongly expressed in the tapetum from late anther stage 5 to early stage 6, and at a lower level in meiocytes. dyt1 mutant exhibits abnormal anther morphology beginning at anther stage 4. DYT1 acts downstream of SPL/NZZ and EMS1/EXS , and is required for normal expression of AMS, MS1 and other tape…
AT4G29100	3702.AT4G29100.1	Basic helix-loop-helix (bHLH) DNA-binding superfamily protein; Its function is described as sequence-specific DNA binding transcription factor activity; Involved in regulation of transcription; Located in nucleus; Expressed in 22 plant structures; Expressed during 10 growth stages; Contains the following InterPro domains: Helix-loop-helix DNA-binding domain (InterPro:IPR001092), Helix-loop-helix …
RSL2	3702.AT4G33880.1	ROOT HAIR DEFECTIVE 6-LIKE 2; RSL2 was expressed concurrently with RSL4 and its expression was controlled by RHD6 and RSL1. Required for root-hair growth
CIB1	3702.AT4G34530.1	Encodes a transcription factor CIB1 (cryptochrome-interacting basic-helix-loop-helix). CIB1 interacts with CRY2 (cryptochrome 2) in a blue light-specific manner in yeast and Arabidopsis cells, and it acts together with additional CIB1-related proteins to promote CRY2-dependent floral initiation. CIB1 positively regulates FT expression
SPT	3702.AT4G36930.1	Basic helix-loop-helix (bHLH) DNA-binding superfamily protein; Transcription factor that plays a role in floral organogenesis. Promotes the growth of carpel margins and of pollen tract tissues derived from them
AT4G37850	3702.AT4G37850.1	Basic helix-loop-helix (bHLH) DNA-binding superfamily protein; Its function is described as DNA binding, sequence-specific DNA binding transcription factor activity; Involved in regulation of transcription; Located in nucleus; Contains the following InterPro domains: Helix-loop-helix DNA-binding domain (InterPro:IPR001092), Helix-loop-helix DNA-binding (InterPro:IPR011598); BEST Arabidopsis thali…
AT4G38070	3702.AT4G38070.1	Basic helix-loop-helix (bHLH) DNA-binding superfamily protein; Its function is described as DNA binding, sequence-specific DNA binding transcription factor activity; Involved in regulation of transcription; Located in mitochondrion; Expressed in 19 plant structures; Expressed during 11 growth stages; Contains the following InterPro domains: Helix-loop-helix DNA-binding domain (InterPro:IPR001092)…
BIM1	3702.AT5G08130.5	Basic helix-loop-helix (bHLH) DNA-binding superfamily protein; Positive brassinosteroid-signaling protein. Transcription factor that bind specifically to the DNA sequence 5'-CANNTG-3'(E box). Can bind individually to the promoter as a homodimer or synergistically as a heterodimer with BZR2/BES1. Does not itself activate transcription but enhances BZR2/BES1-mediated target gene activation
HEC3	3702.AT5G09750.1	Basic helix-loop-helix (bHLH) DNA-binding superfamily protein; Required for the female reproductive tract development and fertility
BIM3	3702.AT5G38860.1	BES1-interacting Myc-like protein 3; Positive brassinosteroid-signaling protein
GL3	3702.AT5G41315.1	Basic helix-loop-helix (bHLH) DNA-binding superfamily protein; Transcription activator, when associated with MYB75/PAP1, MYB90/PAP2 or TT2. Involved in epidermal cell fate specification. Regulates negatively stomata formation, but, in association with TTG1 and MYB0/GL1, promotes trichome formation, branching and endoreplication. Regulates also trichome cell wall maturation. Together with MYB66/WE…
bHLH071	3702.AT5G46690.1	Transcription factor bHLH71; Transcription factor. May be involved in the differentiation of stomatal guard cells
MYC3	3702.AT5G46760.1	Basic helix-loop-helix (bHLH) DNA-binding family protein; Transcription factor involved in tryptophan, jasmonic acid (JA) and other stress-responsive gene regulation. With MYC2 and MYC4, controls additively subsets of JA-dependent responses. Can form complexes with all known glucosinolate-related MYBs to regulate glucosinolate biosynthesis. Binds to the G-box (5'- CACGTG-3') of promoters. Activat…
AT5G50915	3702.AT5G50915.1	Basic helix-loop-helix (bHLH) DNA-binding superfamily protein; Its function is described as DNA binding, sequence-specific DNA binding transcription factor activity; Involved in response to gibberellin stimulus; Located in nucleus; Expressed in 23 plant structures; Expressed during 13 growth stages; Contains the following InterPro domains: Helix-loop-helix DNA-binding domain (InterPro:IPR001092),…
AT5G51790	3702.AT5G51790.1	Basic helix-loop-helix (bHLH) DNA-binding superfamily protein; Its function is described as DNA binding, sequence-specific DNA binding transcription factor activity; Involved in regulation of transcription; Located in nucleus; Contains the following InterPro domains: Helix-loop-helix DNA-binding domain (InterPro:IPR001092), Helix-loop-helix DNA-binding (InterPro:IPR011598); BEST Arabidopsis thali…
SPCH	3702.AT5G53210.1	Encodes a basic helix-loop-helix (bHLH) transcription factor that is necessary and sufficient for the asymmetric divisions that establish the stomatal lineage in Arabidopsis thaliana. Expression of SPCH in young epidermal cells allows these cells to make asymmetric divisions. SPCH is a substrate of a kinase MPK3 and MPK6
ILR3	3702.AT5G54680.1	Basic helix-loop-helix (bHLH) DNA-binding superfamily protein; Transcription factor. Plays a role in resistance to amide-linked indole-3-acetic acid (IAA) conjugates such as IAA-Leu and IAA-Phe. May regulate gene expression in response to metal homeostasis changes
AT5G56960	3702.AT5G56960.1	Basic helix-loop-helix (bHLH) DNA-binding family protein; Its function is described as DNA binding, sequence-specific DNA binding transcription factor activity; Involved in response to chitin, regulation of transcription; Located in nucleus; Contains the following InterPro domains: Helix-loop-helix DNA-binding domain (InterPro:IPR001092), Helix-loop-helix DNA-binding (InterPro:IPR011598); BEST Ar…
AT5G57150	3702.AT5G57150.4	Basic helix-loop-helix (bHLH) DNA-binding superfamily protein; Its function is described as DNA binding, sequence-specific DNA binding transcription factor activity; Involved in regulation of transcription; Located in nucleus; Expressed in 24 plant structures; Expressed during 14 growth stages; Contains the following InterPro domains: Helix-loop-helix DNA-binding domain (InterPro:IPR001092), Heli…
PIF7	3702.AT5G61270.1	Phytochrome-interacting factor7; Basic helix-loop-helix (bHLH) phytochrome interacting factor. Interacts specifically with the far-red light-absorbing Pfr form of phyB through a conserved domain called the active phyB binding motif. Upon light exposure, PIF7 rapidly migrates to intranuclear speckles, where it colocalizes with phyB. Role as negative regulator of phyB-mediated seedling deetiolation
AT5G62610	3702.AT5G62610.1	Basic helix-loop-helix (bHLH) DNA-binding superfamily protein; Its function is described as DNA binding, sequence-specific DNA binding transcription factor activity; Involved in regulation of transcription; Located in nucleus, chloroplast; Expressed in 22 plant structures; Expressed during 13 growth stages; Contains the following InterPro domains: Helix-loop-helix DNA-binding domain (InterPro:IPR…
AT5G64980	3702.AT5G64980.1	Transcription factor; Unknown protein; BEST Arabidopsis thaliana protein match is: unknown protein (TAIR:AT4G02880.1); Has 1807 Blast hits to 1807 proteins in 277 species: Archae - 0; Bacteria - 0; Metazoa - 736; Fungi - 347; Plants - 385; Viruses - 0; Other Eukaryotes - 339 (source: NCBI BLink)
bHLH093	3702.AT5G65640.1	Transcription factor bHLH93; Transcription factor. May be involved in the differentiation of stomatal guard cells
bZIP
GBF4	3702.AT1G03970.1	G-box binding factor 4; Binds to the G-box motif (5'-CCACGTGG-3') of the rbcS-1A gene promoter. G-box and G-box-like motifs are cis-acting elements defined in promoters of certain plant genes which are regulated by such diverse stimuli as light-induction or hormone control; Belongs to the bZIP family
bZIP52	3702.AT1G06850.1	Similar to bZIP transcription factors; Basic leucine-zipper 52 (bZIP52); Its function is described as DNA binding, sequence-specific DNA binding transcription factor activity; Involved in regulation of transcription, DNA-dependent; Expressed in 23 plant structures; Expressed during 15 growth stages; Contains the following InterPro domains: Basic-leucine zipper (bZIP) transcription factor (InterPr…
TGA9	3702.AT1G08320.3	bZIP transcription factor family protein; Together with TGA10, basic leucine-zipper transcription factor required for anther development, probably via the activation of SPL expression in anthers and via the regulation of genes with functions in early and middle tapetal development. Required for signaling responses to pathogen- associated molecular patterns (PAMPs) such as flg22 that involves chlo…
STIPL1	3702.AT1G17070.1	GC-rich sequence DNA-binding factor-like protein with Tuftelin interacting domain; Involved in pre-mRNA splicing, specifically in spliceosome disassembly during late-stage splicing events (By similarity). Involved in snRNPs recycling. Required for efficient splicing of genes that act within the plant circadian clock. Part of a transcription elongation checkpoint at alternative exons. Required for…
AT1G19490	3702.AT1G19490.1	Basic-leucine zipper (bZIP) transcription factor family protein; Its function is described as DNA binding, sequence-specific DNA binding transcription factor activity; Involved in regulation of transcription, DNA-dependent; Located in chloroplast; Contains the following InterPro domains: Basic-leucine zipper (bZIP) transcription factor (InterPro:IPR004827), bZIP transcription factor, bZIP-1 (Inte…
bZIP68	3702.AT1G32150.1	Basic region/leucine zipper transcription factor 68; Transcriptional activator that binds to the G-box motif (5'-CACGTG-3') and other cis-acting elements with 5'-ACGT-3' core, such as Hex, C-box and as-1 motifs. Possesses high binding affinity to G-box, much lower affinity to Hex and C-box, and little affinity to as-1 element. G-box and G- box-like motifs are cis-acting elements defined in promot…
VIP1	3702.AT1G43700.1	VIRE2-interacting protein 1; Transcription activator that binds specifically to the VIP1 response elements (VREs) DNA sequence 5'-ACNGCT-3' found in some stress genes (e.g. TRX8 and MYB44), when phosphorylated/activated by MPK3. Required for Agrobacterium VirE2 nuclear import and tumorigenicity. Promotes transient expression of T-DNA in early stages by interacting with VirE2 in complex with the T…
ABF2	3702.AT1G45249.3	Leucine zipper transcription factor that binds to the abscisic acid (ABA)-responsive element (ABRE) motif in the promoter region of ABA-inducible genes. Enhances drought tolerance in vegetative tissues. Required for normal glucose response. Localized in the nucleus. Expressed constitutively in roots, leaf vascular tissues, and hydathodes or in all tissues under stress conditions. It's phosphoryla…
AT1G58110	3702.AT1G58110.2	Basic-leucine zipper (bZIP) transcription factor family protein; Its function is described as sequence-specific DNA binding, protein dimerization activity, DNA binding, sequence-specific DNA binding transcription factor activity; Involved in regulation of transcription, DNA-dependent; Located in cellular_component unknown; Expressed in 23 plant structures; Expressed during 13 growth stages; Conta…
PAN	3702.AT1G68640.1	bZIP transcription factor family protein; Transcriptional activator involved in the determination of floral organ number. Acts to determine floral organ patterning by establishing floral organ primordia in specific numbers and positions. Plays a role in regulating stem cell fate by directly controlling AG expression. Binds to the 5'-AAGAAT-3' cis-acting element found in AG promoter. Might represe…
bZIP44	3702.AT1G75390.1	bZIP transcription factor 44; Transcription factor that binds to the DNA G-box motif 5'-CACGTG-3' of MAN7 promoter. Involved in the positive regulation of seed germination through MAN7 gene activation. MAN7 is required for both, loosening of the micropylar endosperm, and rupture of the seed coat in germinating seeds
TGA7	3702.AT1G77920.1	bZIP transcription factor family protein; Transcriptional activator that binds specifically to the DNA sequence 5'-TGACG-3'. Recognizes ocs elements like the as-1 motif of the cauliflower mosaic virus 35S promoter. Binding to the as-1-like cis elements mediate auxin- and salicylic acid-inducible transcription. May be involved in the induction of the systemic acquired resistance (SAR) via its inte…
bZIP23	3702.AT2G16770.1	Basic-leucine zipper (bZIP) transcription factor family protein; Transcription factor involved in the response to zinc ion deficiency. Binds to the consensus sequence 5'- [AG]TGTCGACA[CT]-3' also called zinc deficiency response element (ZDRE). The ZDRE sequence is conserved in the plant kingdom and present in the promoters of genes that constitute the primary response to zinc deficiency, comprisi…
bZIP2	3702.AT2G18160.1	bZIP transcription factor 2; Transcription factor that binds to specific DNA sequences in target gene promoters
bZIP6	3702.AT2G22850.2	Putative embryo-abundant protein; Basic leucine-zipper 6 (bZIP6); Its function is described as DNA binding, sequence-specific DNA binding transcription factor activity; Involved in regulation of transcription, DNA-dependent; Located in nucleus; Expressed in 24 plant structures; Expressed during 12 growth stages; Contains the following InterPro domains: Basic-leucine zipper (bZIP) transcription fa…
ABI5	3702.AT2G36270.1	Encodes a member of the basic leucine zipper transcription factor family, involved in ABA signalling during seed maturation and germination. The Arabidopsis abscisic acid (ABA)-insensitive abi5 mutants have pleiotropic defects in ABA response, including decreased sensitivity to ABA inhibition of germination and altered expression of some ABA-regulated genes. Comparison of seed and ABA-inducible v…
AT2G40620	3702.AT2G40620.1	Basic-leucine zipper (bZIP) transcription factor family protein; Transcrition factor that may participate with bZIP34 in the gametophytic control of pollen development
BZIP17	3702.AT2G40950.1	Basic-leucine zipper (bZIP) transcription factor family protein; Transcriptional activator involved in salt and osmotic stress responses. Functions as a stress sensor and transducer in a signaling pathway that resembles an ER stress response. Following salt stress, BZIP17 is cleaved by SBT6.1 (S1P) and S2P at the C- terminus and the N-terminal bZIP component is translocated to the nucleus, where …
BZIP34	3702.AT2G42380.2	Basic-leucine zipper (bZIP) transcription factor family protein; Transcriptional activator involved in the sporophytic control of cell wall patterning and gametophytic control of pollen development. May play a role in the control of metabolic pathways regulating cellular transport and lipid metabolism
GBF3	3702.AT2G46270.1	Encodes a bZIP G-box binding protein whose expression is induced by ABA. It has been shown to bind to Adh that contains the G-box and is induced by cold and water deprivation. GBF3 has been shown to be expressed mostly in the root and dark-grown leaves. GBF3 can act as homodimers and as heterodimers with GFB1, GBF2 and GBF4. In addition, GBF3s DNA binding activity is enhanced by GIP1, GPRI1 and G…
THO7B	3702.AT3G02950.1	Tho complex subunit 7/Mft1p; Encodes a component of the putative Arabidopsis THO/TREX complex: THO1 or HPR1 (At5g09860), THO2 (At1g24706), THO3 or TEX1 (At5g56130), THO5 (At5g42920, At1g45233), THO6 (At2g19430), and THO7 (At5g16790, At3g02950). THO/TREX complexes in animals have been implicated in the transport of mRNA precursors. Mutants of THO3/TEX1, THO1, THO6 accumulate reduced amount of smal…
ABF4	3702.AT3G19290.3	ABSCISIC ACID-INSENSITIVE 5-like protein 7; Functions as transcriptional activator in the ABA- inducible expression of rd29B. Binds specifically to the ABA- responsive element (ABRE) of the rd29B gene promoter
GHS1	3702.AT3G27160.1	GHS1 encodes plastid ribosomal protein S21
bZIP42	3702.AT3G30530.1	Uncharacterized protein At3g30530; Basic leucine-zipper 42 (bZIP42); Its function is described as DNA binding, protein homodimerization activity, protein heterodimerization activity, sequence-specific DNA binding transcription factor activity; Involved in regulation of transcription, DNA-dependent; Expressed in inflorescence meristem, flower; Expressed during petal differentiation and expansion s…
DPBF2	3702.AT3G44460.1	Basic-leucine zipper (bZIP) transcription factor family protein; Basic leucine zipper transcription factor (BZIP67), identical to basic leucine zipper transcription factor GI:18656053 from (Arabidopsis thaliana); identical to cDNA basic leucine zipper transcription factor (atbzip67 gene) GI:18656052. Located in the nucleus and expressed during seed maturation in the cotyledons
BZIP24	3702.AT3G51960.2	Basic leucine zipper 24; Transcription factor involved in the regulation of salt stress response. Functions as a negative transcriptional regulator of salt stress acclimation response by regulating cation homeostasis. Regulates negatively the expression of genes contributing to ion and osmotic homeostasis during salt stress, such as the Na(+) transporter HKT1, the Na(+)/H(+) antiporter SOS1, the …
AREB3	3702.AT3G56850.1	ABSCISIC ACID-INSENSITIVE 5-like protein 2; Binds to the embryo specification element and the ABA- responsive element (ABRE) of the Dc3 gene promoter. Could participate in abscisic acid-regulated gene expression during seed development
BZIP61	3702.AT3G58120.1	Encodes a member of the BZIP family of transcription factors. Forms heterodimers with the related protein AtbZIP34. Binds to G-boxes in vitro and is localized to the nucleus in onion epidermal cells
BZIP53	3702.AT3G62420.1	Basic region/leucine zipper motif 53; Transcription activator that binds DNA to the C-box-like motif (5'-TGCTGACGTCA-3'), ABRE elements, G-box-like motif (5'- CCACGTGGCC-3'), DOF (5'-AAAG-3'), I-box (5'-GATAA-3'), BS1 (5'- AGCGGG-3'), MY3 (5'-CGACG-3'), 5'-CAGTGCGC-3' and 5'-ACTCAT-3' sequence in target gene promoters. DNA-binding and subsequent transcription activation is triggered by heterodime…
AT4G11560	3702.AT4G11560.1	Bromo-adjacent homology (BAH) domain-containing protein; Its function is described as DNA binding; Involved in transcription; Located in cellular_component unknown; Expressed in 26 plant structures; Expressed during 15 growth stages; Contains the following InterPro domains: Bromo adjacent homology (BAH) domain (InterPro:IPR001025), Transcription elongation factor S-II, central domain (InterPro:IP…
SARK	3702.AT4G30520.1	Probable LRR receptor-like serine/threonine-protein kinase At4g30520; Leucine-rich repeat protein kinase family protein; Its function is described as protein serine/threonine kinase activity, protein kinase activity, ATP binding; Involved in protein amino acid phosphorylation; Located in endomembrane system; Expressed in 21 plant structures; Expressed during 13 growth stages; Contains the followi…
AT4G32030	3702.AT4G32030.1	Uncharacterized protein AT4g32030; Unknown protein; BEST Arabidopsis thaliana protein match is: unknown protein (TAIR:AT1G80610.1); Has 63 Blast hits to 59 proteins in 12 species: Archae - 0; Bacteria - 0; Metazoa - 6; Fungi - 0; Plants - 53; Viruses - 0; Other Eukaryotes - 4 (source: NCBI BLink)
GBF6	3702.AT4G34590.1	bZIP transcription factor 11; Transcription factor that binds to the DNA sequence 5'- ACTCAT-3' in target gene promoters. Promotes POX1/PRODH1 expression in response to hypoosmolarity stress. Positively regulates the expression of ASN1 and POX2/PRODH2 genes, which are involved in amino acid metabolism. Regulates several metabolic pathways such as myo-inositol, raffinose and trehalose. Regulates s…
AT4G35240	3702.AT4G35240.1	DNA-directed RNA polymerase subunit beta, putative (DUF630 and DUF632); Protein of unknown function (DUF630 and DUF632); Involved in N-terminal protein myristoylation; Located in plasma membrane; Expressed in 24 plant structures; Expressed during 13 growth stages; Contains the following InterPro domains: Protein of unknown function DUF630 (InterPro:IPR006868), Protein of unknown function DUF632 (…
FD	3702.AT4G35900.1	Basic-leucine zipper (bZIP) transcription factor family protein; bZIP protein required for positive regulation of flowering. Mutants are late flowering. FD interacts with FT to promote flowering.Expressed in the shoot apex in floral anlagen, then declines in floral primordia
GBF1	3702.AT4G36730.1	G-box binding factor 1; Binds to the G-box motif (5'-CCACGTGG-3') of the rbcS-1A gene promoter. G-box and G-box-like motifs are cis-acting elements defined in promoters of certain plant genes which are regulated by such diverse stimuli as light-induction or hormone control. Binds to the G-box motif 5'-CACGTG-3' of LHCB2.4 (At3g27690) promoter. May act as transcriptional activator in light-regulat…
AT4G38070	3702.AT4G38070.1	Basic helix-loop-helix (bHLH) DNA-binding superfamily protein; Its function is described as DNA binding, sequence-specific DNA binding transcription factor activity; Involved in regulation of transcription; Located in mitochondrion; Expressed in 19 plant structures; Expressed during 11 growth stages; Contains the following InterPro domains: Helix-loop-helix DNA-binding domain (InterPro:IPR001092)…
AT4G38900	3702.AT4G38900.1	Basic-leucine zipper (bZIP) transcription factor family protein; Its function is described as DNA binding, sequence-specific DNA binding transcription factor activity; Involved in regulation of transcription, DNA-dependent; Expressed in 24 plant structures; Expressed during 13 growth stages; Contains the following InterPro domains: Basic-leucine zipper (bZIP) transcription factor (InterPro:IPR004…
AT5G04840	3702.AT5G04840.1	Uncharacterized protein At5g04840; bZIP protein; Its function is described as DNA binding, sequence-specific DNA binding transcription factor activity; Involved in regulation of transcription, DNA-dependent; Expressed in 12 plant structures; Expressed during 6 growth stages; Contains the following InterPro domains: Basic-leucine zipper (bZIP) transcription factor (InterPro:IPR004827); BEST Arabid…
TGA10	3702.AT5G06839.3	bZIP transcription factor family protein; Together with TGA9, basic leucine-zipper transcription factor required for anther development, probably via the activation of SPL expression in anthers and via the regulation of genes with functions in early and middle tapetal development. Required for signaling responses to pathogen- associated molecular patterns (PAMPs) such as flg22 that involves chlor…
AHBP-1B	3702.AT5G06950.1	bZIP transcription factor family protein; Transcriptional activator that binds specifically to the DNA sequence 5'-TGACG-3'. Recognizes ocs elements like the as-1 motif of the cauliflower mosaic virus 35S promoter. Binding to the as-1-like cis elements mediate auxin- and salicylic acid-inducible transcription. Required to induce the systemic acquired resistance (SAR) via the regulation of pathoge…
BZIP9	3702.AT5G24800.1	Basic leucine zipper 9; Encodes bZIP protein BZO2H2; Belongs to the bZIP family
BZO2H3	3702.AT5G28770.2	bZIP transcription factor family protein; bZIP protein BZO2H3 mRNA, partial cds
AT5G41760	3702.AT5G41760.2	Nucleotide-sugar transporter family protein; Essential protein. Sugar transporter involved in the transport of CMP-sialic acid from the cytoplasm into the Golgi
AT5G44080	3702.AT5G44080.1	Basic-leucine zipper (bZIP) transcription factor family protein; Its function is described as sequence-specific DNA binding transcription factor activity; Involved in regulation of transcription, DNA-dependent; Located in chloroplast; Expressed in 24 plant structures; Expressed during 13 growth stages; Contains the following InterPro domains: Basic-leucine zipper (bZIP) transcription factor (Inte…
AT5G60930	3702.AT5G60930.1	P-loop containing nucleoside triphosphate hydrolases superfamily protein; Kinesin-like motor protein involved in the control of the oriented deposition of cellulose microfibrils; Belongs to the TRAFAC class myosin-kinesin ATPase superfamily. Kinesin family. KIN-4 subfamily
TGA1	3702.AT5G65210.2	bZIP transcription factor family protein; Transcriptional activator that binds specifically to the DNA sequence 5'-TGACG-3'. Recognizes ocs elements like the as-1 motif of the cauliflower mosaic virus 35S promoter. Binding to the as-1-like cis elements mediate auxin- and salicylic acid-inducible transcription. May be involved in the induction of the systemic acquired resistance (SAR) via its inte…
MYB
GT-1	3702.AT1G13450.1	Homeodomain-like superfamily protein; Probable transcription factor that binds specifically to the core DNA sequence 5'-GGTTAA-3'. May act as a molecular switch in response to light signals
AT1G31310	3702.AT1G31310.1	Hydroxyproline-rich glycoprotein family protein; Contains the following InterPro domains: MYB-like (InterPro:IPR017877); BEST Arabidopsis thaliana protein match is: Homeodomain-like superfamily protein (TAIR:AT2G35640.1); Has 3054 Blast hits to 2678 proteins in 309 species: Archae - 8; Bacteria - 384; Metazoa - 1064; Fungi - 253; Plants - 884; Viruses - 120; Other Eukaryotes - 341 (source: NCBI B…
AT1G76880	3702.AT1G76880.1	Duplicated homeodomain-like superfamily protein; Contains the following InterPro domains: SANT, DNA-binding (InterPro:IPR001005), MYB-like (InterPro:IPR017877); BEST Arabidopsis thaliana protein match is: Duplicated homeodomain-like superfamily protein (TAIR:AT1G76890.2); Has 4096 Blast hits to 3293 proteins in 319 species: Archae - 0; Bacteria - 232; Metazoa - 1014; Fungi - 378; Plants - 799; Vi…
GT2	3702.AT1G76890.2	Duplicated homeodomain-like superfamily protein; Probable transcription factor that binds specific DNA sequence
AT2G33550	3702.AT2G33550.1	Homeodomain-like superfamily protein; Transcriptional repressor that binds DNA and plays a negative role in regulating microbe-associated molecular patterns- (MAMPs, e.g. flg22, elf18, chitin, and LPS) triggered immunity (PTI) by negatively regulating immune gene expression
AT2G44730	3702.AT2G44730.1	Alcohol dehydrogenase transcription factor Myb/SANT-like family protein; Its function is described as sequence-specific DNA binding transcription factor activity; Involved in regulation of transcription; Located in chloroplast; Expressed in 22 plant structures; Expressed during 13 growth stages; Contains the following InterPro domains: SANT, DNA-binding (InterPro:IPR001005), MADF domain (InterPro…
AT3G24490	3702.AT3G24490.1	Alcohol dehydrogenase transcription factor Myb/SANT-like family protein; Contains the following InterPro domains: MADF domain (InterPro:IPR006578); BEST Arabidopsis thaliana protein match is: sequence-specific DNA binding transcription factors (TAIR:AT3G14180.1); Has 2180 Blast hits to 1768 proteins in 193 species: Archae - 0; Bacteria - 86; Metazoa - 661; Fungi - 121; Plants - 408; Viruses - 35;…
AT3G24860	3702.AT3G24860.1	Uncharacterized protein At3g24860/K7P8_14; Homeodomain-like superfamily protein; Its function is described as sequence-specific DNA binding transcription factor activity; Involved in biological_process unknown; Located in chloroplast; Contains the following InterPro domains: SANT, DNA-binding (InterPro:IPR001005), MYB-like (InterPro:IPR017877); BEST Arabidopsis thaliana protein match is: Alcohol …
PTL	3702.AT5G03680.1	Duplicated homeodomain-like superfamily protein; Recessive mutations are defective in organ initiation and orientation in the second whorl. This gene encodes a trihelix transcription factor whose expression is limited to margins of floral and vegetative organs. Overexpression and double mutant analyses suggest that this gene is involved in limiting lateral growth of organs
AT5G13310	3702.AT5G13310.1	Uncharacterized protein At5g13310; Unknown protein; Its function is described as molecular_function unknown; Involved in biological_process unknown; Located in chloroplast; Expressed in 13 plant structures; Expressed during 7 growth stages; BEST Arabidopsis thaliana protein match is: unknown protein (TAIR:AT5G13970.1); Has 1807 Blast hits to 1807 proteins in 277 species: Archae - 0; Bacteria - 0;…
AT5G28300	3702.AT5G28300.1	Duplicated homeodomain-like superfamily protein; Probable transcription factor that binds specific DNA sequence
AT5G47660	3702.AT5G47660.1	Homeodomain-like superfamily protein; Contains the following InterPro domains: SANT, DNA-binding (InterPro:IPR001005), MADF domain (InterPro:IPR006578), MYB-like (InterPro:IPR017877); BEST Arabidopsis thaliana protein match is: Duplicated homeodomain-like superfamily protein (TAIR:AT5G28300.1); Has 1807 Blast hits to 1807 proteins in 277 species: Archae - 0; Bacteria - 0; Metazoa - 736; Fungi - 3…
emb2746	3702.AT5G63420.1	RNA-metabolising metallo-beta-lactamase family protein; Embryo defective 2746 (emb2746); Its function is described as hydrolase activity, DNA binding, catalytic activity; Involved in metabolic process, embryo development ending in seed dormancy; Located in chloroplast; Expressed in 22 plant structures; Expressed during 13 growth stages; Contains the following InterPro domains: SANT, DNA-binding (…
NAC
ATAF1	3702.AT1G01720.1	NAC (No Apical Meristem) domain transcriptional regulator superfamily protein; Belongs to a large family of putative transcriptional activators with NAC domain. Transcript level increases in response to wounding and abscisic acid. ATAF1 attentuates ABA signaling and sythesis. Mutants are hyposensitive to ABA
NAC007	3702.AT1G12260.1	NAC domain-containing protein 7; Transcription activator that binds to the secondary wall NAC binding element (SNBE), 5'- (T/A)NN(C/T)(T/C/G)TNNNNNNNA(A/C)GN(A/C/T)(A/T)-3', in the promoter of target genes (By similarity). Involved in xylem formation by promoting the expression of secondary wall-associated transcription factors and of genes involved in secondary wall biosynthesis and programmed c…
SOG1	3702.AT1G25580.1	NAC (No Apical Meristem) domain transcriptional regulator superfamily protein; Transcription factor regulating the transcriptional activation response to gamma irradiation. Required for stem-cell death induced by UVB or by gamma irradiation. Not required for ATM activation, but participates in pathways governed by both ATM and ATR sensor kinases. Involved in DNA damage response (DDR) system that …
FEZ	3702.AT1G26870.1	NAC (No Apical Meristem) domain transcriptional regulator superfamily protein; Promotes periclinal root capforming cell divisions. Activates expression of its negative regulator SMB in a feedback loop for controlled switches in cell division plane
NAC014	3702.AT1G33060.2	NAC domain-containing protein 14; Transcriptional activator activated by proteolytic cleavage through regulated intramembrane proteolysis (RIP)
NAC017	3702.AT1G34190.1	NAC domain containing protein 17; Transcriptional activator activated by proteolytic cleavage through regulated intramembrane proteolysis (RIP). Transcriptional activator that acts as positive regulator of AOX1A during mitochondrial dysfunction. Binds directly to AOX1A promoter. Mediates mitochondrial retrograde signaling
NAC020	3702.AT1G54330.1	Uncharacterized protein At1g54330; NAC domain containing protein 20 (NAC020); Its function is described as sequence-specific DNA binding transcription factor activity; Involved in multicellular organismal development, regulation of transcription; Located in cellular_component unknown; Contains the following InterPro domains: No apical meristem (NAM) protein (InterPro:IPR003441); BEST Arabidopsis …
NAC1	3702.AT1G56010.2	NAC domain-containing protein 21/22; Encodes a transcription factor involved in shoot apical meristem formation and auxin-mediated lateral root formation. The gene is thought not to be involved in stress responses (NaCl, auxins, ethylene). NAC1 (NAC1)
NAC025	3702.AT1G61110.1	NAC domain containing protein 25; Transcription factor of the NAC family. May be associated with anther development and pollen production (Probable). Required for normal seed development and morphology
NAC028	3702.AT1G65910.1	NAC domain containing protein 28 (NAC028); Its function is described as sequence-specific DNA binding transcription factor activity; Involved in multicellular organismal development, regulation of transcription; Located in cellular_component unknown; Expressed in 19 plant structures; Expressed during 10 growth stages; Contains the following InterPro domains: No apical meristem (NAM) protein (Inte…
NAP	3702.AT1G69490.1	NAC-like, activated by AP3/PI; Transcription activator that binds to, and transactivates the promoter of the abscisic aldehyde oxidase AAO3. Promotes chlorophyll degradation in leaves by enhancing transcription of AAO3, which leads to increased levels of the senescence-inducing hormone abscisic acid (ABA). Involved in the control of dehydration in senescing leaves. Binds to the DNA sequence 5'-CA…
VND7	3702.AT1G71930.1	Vascular related NAC-domain protein 7; Transcription activator that binds to the secondary wall NAC binding element (SNBE), 5'- (T/A)NN(C/T)(T/C/G)TNNNNNNNA(A/C)GN(A/C/T)(A/T)-3', in the promoter of target genes (e.g. genes involved in secondary wall biosynthesis, cell wall modification such as xylan accumulation, and programmed cell death). Involved in xylem formation in roots and shoots, especi…
CUC3	3702.AT1G76420.1	NAC (No Apical Meristem) domain transcriptional regulator superfamily protein; Transcription activator. Involved in molecular mechanisms regulating shoot apical meristem (SAM) formation during embryogenesis and organ separation. Required for axillary meristem initiation and separation of the meristem from the main stem. May act as an inhibitor of cell division
SMB	3702.AT1G79580.1	NAC (No Apical Meristem) domain transcriptional regulator superfamily protein; Transcription regulator. Together with BRN1 and BRN2, regulates cellular maturation of root cap. Represses stem cell- like divisions in the root cap daughter cells, and thus promotes daughter cell fate. Inhibits expression of its positive regulator FEZ in a feedback loop for controlled switches in cell division plane. …
NAC035	3702.AT2G02450.2	NAC domain containing protein 35; Transcription factor that acts as a floral repressor. Controls flowering time by negatively regulating CONSTANS (CO) expression in a GIGANTEA (GI)-independent manner. Regulates the plant cold response by positive regulation of the cold response genes COR15A and KIN1. May coordinate cold response and flowering time
NAC036	3702.AT2G17040.1	NAC domain containing protein 36; Member of the NAC transcription factor family and more specifically, the ONAC022 subfamily. Involved in leaf and inflorescence stem morphogenesis
VND1	3702.AT2G18060.1	Vascular related NAC-domain protein 1; Transcription activator that binds to the secondary wall NAC binding element (SNBE), 5'- (T/A)NN(C/T)(T/C/G)TNNNNNNNA(A/C)GN(A/C/T)(A/T)-3', in the promoter of target genes (By similarity). Involved in xylem formation by promoting the expression of secondary wall-associated transcription factors and of genes involved in secondary wall biosynthesis and progra…
NAC038	3702.AT2G24430.2	NAM (No apical meristem)-like protein; Arabidopsis NAC domain containing protein 39 (ANAC039); Its function is described as sequence-specific DNA binding transcription factor activity; Involved in multicellular organismal development, regulation of transcription; Located in cellular_component unknown; Expressed in stem, hypocotyl, root, leaf; Expressed during LP.04 four leaves visible, LP.02 two …
NTL8	3702.AT2G27300.1	NAC domain-containing protein 40; Transcriptional activator activated by proteolytic cleavage through regulated intramembrane proteolysis (RIP), probably via metalloprotease activity. Regulates gibberellic acid- mediated salt-responsive repression of seed germination and flowering via FT, thus delaying seed germination under high salinity conditions
NST1	3702.AT2G46770.1	NAC (No Apical Meristem) domain transcriptional regulator superfamily protein; Transcription activator of genes involved in biosynthesis of secondary walls. Together with NST2 and NST3, required for the secondary cell wall thickening of sclerenchymatous fibers, secondary xylem (tracheary elements), and of the anther endocethium, which is necessary for anther dehiscence. May also regulate the seco…
NAC044	3702.AT3G01600.1	NAC domain containing protein 44 (NAC044); Its function is described as sequence-specific DNA binding transcription factor activity; Involved in multicellular organismal development, regulation of transcription; Contains the following InterPro domains: No apical meristem (NAM) protein (InterPro:IPR003441); BEST Arabidopsis thaliana protein match is: NAC domain containing protein 85 (TAIR:AT5G1449…
NAC045	3702.AT3G03200.1	NAC domain containing protein 45; Transcription factor directing sieve element enucleation and cytosol degradation. Not required for formation of lytic vacuoles. Regulates, with NAC086, the transcription of NEN1, NEN2, NEN3, NEN4, RTM1, RTM2, UBP16, PLDZETA, ABCB10 and At1g26450
NAC047	3702.AT3G04070.1	NAC domain containing protein 47; Transcription factor that binds to the promoter of ACO5, an ACC oxidase involved in ethylene biosyhthesis. Mediates waterlogging-induced hyponastic leaf movement, and cell expansion in abaxial cells of the basal petiole region, by directly regulating the expression of ACO5. Required for normal seed development and morphology
NAC052	3702.AT3G10490.2	NAC domain containing protein 52; Transcriptional repressor that binds to the motif 5'- (C/T)A(C/A)G-3' in the promoter of target genes. Binds also to the 5'-CTTGNNNNNCAAG-3' consensus sequence in chromatin. Can bind to the mitochondrial dysfunction motif (MDM) present in the upstream regions of mitochondrial dysfunction stimulon (MDS) genes involved in mitochondrial retrograde regulation (MRR). …
AT3G12910	3702.AT3G12910.1	NAC (No Apical Meristem) domain transcriptional regulator superfamily protein; Contains the following InterPro domains: No apical meristem (NAM) protein (InterPro:IPR003441); BEST Arabidopsis thaliana protein match is: NAC domain containing protein 42 (TAIR:AT2G43000.1); Has 2920 Blast hits to 2915 proteins in 75 species: Archae - 0; Bacteria - 0; Metazoa - 0; Fungi - 0; Plants - 2920; Viruses - …
NARS1	3702.AT3G15510.1	NAC domain containing protein 2; Transcription factor of the NAC family (Probable). Together with NAC018/NARS2, regulates embryogenesis by regulating the development and degeneration of ovule integuments, a process required for intertissue communication between the embryo and the maternal integument
NAC057	3702.AT3G17730.1	No apical meristem family protein; NAC domain containing protein 57 (NAC057); Its function is described as sequence-specific DNA binding transcription factor activity; Involved in multicellular organismal development, regulation of transcription; Contains the following InterPro domains: No apical meristem (NAM) protein (InterPro:IPR003441); BEST Arabidopsis thaliana protein match is: NAC domain c…
NAC058	3702.AT3G18400.1	NAC domain containing protein 58 (NAC058); Its function is described as sequence-specific DNA binding transcription factor activity; Involved in multicellular organismal development, regulation of transcription; Located in cellular_component unknown; Expressed in hypocotyl, root, flower; Expressed during petal differentiation and expansion stage; Contains the following InterPro domains: No apical…
NAC060	3702.AT3G44290.1	NAC domain containing protein 60; Transcriptional activator activated by proteolytic cleavage through regulated intramembrane proteolysis (RIP) (By similarity). Transcription factor involved in modulation of abscisic acid (ABA) signaling. Attenuates ABA sensitivity and glucose-induced ABA accumulation. Reduces the expression of ABI4 gene
NAC070	3702.AT4G10350.1	NAC domain protein. SMB, BRN1, and BRN2 act to regulate root cap maturation, in a partially redundant fashion.BRN1 and BRN2, control the cell wall maturation processes that are required to detach root cap layers from the root
NAC071	3702.AT4G17980.1	NAC domain containing protein 71; Transcription factor involved in tissue reunion of wounded inflorescence stems. Required for the division of pith cells in the reunion process, which is dependent on polar- transported auxin and the wound-inducible hormones ethylene and jasmonate. Binds to the promoters of XTH19 and XTH20 to induce their expression via auxin signaling. XTH19 and XTH20 are involve…
RD26	3702.AT4G27410.3	NAC (No Apical Meristem) domain transcriptional regulator superfamily protein; Encodes a NAC transcription factor induced in response to dessication. It is localized to the nucleus and acts as a transcriptional activator in ABA-mediated dehydration response
NAC073	3702.AT4G28500.1	NAC domain containing protein 73; Transcriptional activator that plays a regulatory role in the development of secondary cell wall fibers. Involved in the regulation of cellulose and hemicellulose biosynthetic genes as well as of genes involved in lignin polymerization and signaling. Is not a direct target of SND1
NAC074	3702.AT4G28530.1	NAC domain containing protein 74 (NAC074); Its function is described as sequence-specific DNA binding transcription factor activity; Involved in multicellular organismal development, regulation of transcription; Located in cellular_component unknown; Expressed in 18 plant structures; Expressed during 13 growth stages; Contains the following InterPro domains: No apical meristem (NAM) protein (Inte…
NAC075	3702.AT4G29230.1	NAC domain containing protein 75; Transcription activator involved in xylem formation. Promotes the expression of the secondary wall-associated transcription factor MYB46. Functions upstream of NAC030/VND7, a master switch of xylem vessel differentiation. Acts as upstream regulator of NAC101/VND6 and LBD30/ASL19
NTL9	3702.AT4G35580.2	NAC transcription factor-like 9; Transcriptional activator activated by proteolytic cleavage through regulated intramembrane proteolysis (RIP). Calmodulin-regulated transcriptional repressor. Binds several synthetic promoters with randomly selected binding sites. Functions synergistically with SNI1 as negative regulator of pathogen- induced PR1 expression and basal resistance to a virulent strain…
NTL11	3702.AT5G04410.1	NAC domain-containing protein 78; Transcriptional activator activated by proteolytic cleavage through regulated intramembrane proteolysis (RIP) (By similarity). Transcripition activator associated with the induction of genes related to flavonoid biosynthesis and required for the accumulation of anthocyanins in response to high light stress. Plays a role in the regulation of 20S and 26S proteasome…
NAC083	3702.AT5G13180.1	NAC domain containing protein 83; Transcriptional repressor that negatively regulates the expression of genes involved in xylem vessel formation. Represses the transcriptional activation activity of NAC030/VND7, which regulates protoxylem vessel differentiation by promoting immature xylem vessel-specific genes expression. Transcriptional activator that regulates the COLD-REGULATED (COR15A and COR…
NAC086	3702.AT5G17260.1	NAC domain containing protein 86; Transcription factor directing sieve element enucleation and cytosol degradation. Not required for formation of lytic vacuoles. Regulates, with NAC045, the transcription of NEN1, NEN2, NEN3, NEN4, RTM1, RTM2, UBP16, PLDZETA, ABCB10 and At1g26450
ANAC087	3702.AT5G18270.1	Arabidopsis NAC domain containing protein 87; Binds to the promoter regions of genes involved in chlorophyll catabolic processes, such as NYC1, SGR1, SGR2 and PAO
NAC090	3702.AT5G22380.1	NAC domain containing protein 90 (NAC090); Its function is described as sequence-specific DNA binding transcription factor activity; Involved in multicellular organismal development, regulation of transcription; Located in cellular_component unknown; Expressed in 7 plant structures; Expressed during 8 growth stages; Contains the following InterPro domains: No apical meristem (NAM) protein (InterP…
NAC6	3702.AT5G39610.1	NAC domain containing protein 6; Transcription activator that binds to DNA in promoters of target genes on a specific bipartite motif 5'- [ACG][CA]GT[AG](5-6n)[CT]AC[AG]-3'. Promotes lateral root development. Triggers the expression of senescence-associated genes during age-, salt- and dark-induced senescence through a regulatory network that may involve cross-talk with salt- and H(2)O(2)-depende…
NAC096	3702.AT5G46590.1	NAC domain containing protein 96; Transcriptional activator involved in the positive regulation of abscisic acid (ABA) responsive genes. Acts as a positive factor of ABA-mediated responses. Involved in the transcriptional activation of ABA-inducible genes in response to dehydration and osmotic stresses. Plays a positive role in both stomatal closure and water loss under dehydration stress conditi…
CUC2	3702.AT5G53950.1	NAC (No Apical Meristem) domain transcriptional regulator superfamily protein; Transcription activator of STM and KNAT6. Involved in molecular mechanisms regulating shoot apical meristem (SAM) formation during embryogenesis and organ separation. Required for the fusion of septa of gynoecia along the length of the ovaries. Activates the shoot formation in callus in a STM-dependent manner. Controls…
NAC100	3702.AT5G61430.1	NAC domain containing protein 100; Binds to the promoter regions of genes involved in chlorophyll catabolic processes, such as NYC1, SGR1, SGR2 and PAO
NAC103	3702.AT5G64060.1	NAC domain containing protein 103 (NAC103); Its function is described as sequence-specific DNA binding transcription factor activity; Involved in multicellular organismal development, regulation of transcription; Located in cellular_component unknown; Expressed in 9 plant structures; Expressed during 6 growth stages; Contains the following InterPro domains: No apical meristem (NAM) protein (Inter…
XND1	3702.AT5G64530.1	NAC domain-containing protein 104; Probable transcription factor that influences tracheary elements and xylem development by negatively regulating secondary cell wall fiber synthesis and programmed cell death
WRKY
WRKY4	3702.AT1G13960.1	Probable WRKY transcription factor 4; Transcription factor that binds specifically to the W box (5'-(T)TGAC[CT]-3'), a frequently occurring elicitor- responsive cis-acting element. Has a positive role in resistance to necrotrophic pathogens (e.g. Botrytis cinerea), but a negative effect on plant resistance to biotrophic pathogens (e.g. Pseudomonas syringae)
WRKY65	3702.AT1G29280.1	Probable WRKY transcription factor 65; Transcription factor. Interacts specifically with the W box (5'-(T)TGAC[CT]-3'), a frequently occurring elicitor- responsive cis-acting element (By similarity)
WRKY71	3702.AT1G29860.1	Probable WRKY transcription factor 71; Transcription factor. Interacts specifically with the W box (5'-(T)TGAC[CT]-3'), a frequently occurring elicitor- responsive cis-acting element (By similarity)
WRKY6	3702.AT1G62300.1	WRKY family transcription factor; Transcription factor involved in the control of processes related to senescence and pathogen defense. Interacts specifically with the W box (5'- (T)TGAC[CT]-3'), a frequently occurring elicitor-responsive cis- acting element. Activates the transcription of the SIRK gene and represses its own expression and that of the WRKY42 genes. Modulates phosphate homeostasis…
WRKY56	3702.AT1G64000.1	Probable WRKY transcription factor 56; Transcription factor. Interacts specifically with the W box (5'-(T)TGAC[CT]-3'), a frequently occurring elicitor- responsive cis-acting element (By similarity)
WRKY9	3702.AT1G68150.1	Probable WRKY transcription factor 9; Transcription factor. Interacts specifically with the W box (5'-(T)TGAC[CT]-3'), a frequently occurring elicitor- responsive cis-acting element (By similarity)
WRKY57	3702.AT1G69310.1	Probable WRKY transcription factor 57; Transcription factor. Interacts specifically with the W box (5'-(T)TGAC[CT]-3'), a frequently occurring elicitor- responsive cis-acting element (By similarity)
WRKY40	3702.AT1G80840.1	Probable WRKY transcription factor 40; Pathogen-induced transcription factor. Binds W-box sequences in vitro. Forms protein complexes with itself and with WRKY40 and WRKY60. Coexpression with WRKY18 or WRKY60 made plants more susceptible to both P. syringae and B. cinerea. WRKY18, WRKY40, and WRKY60 have partially redundant roles in response to the hemibiotrophic bacterial pathogen Pseudomonas sy…
ZAP1	3702.AT2G04880.1	Zinc-dependent activator protein-1; Encodes WRKY1, a member of the WRKY transcription factors in plants involved in disease resistance, abiotic stress, senescence as well as in some developmental processes. WRKY1 is involved in the salicylic acid signaling pathway. The crystal structure of the WRKY1 C-terminal domain revealed a zinc-binding site and identified the DNA-binding residues of WRKY1
WRKY17	3702.AT2G24570.1	Probable WRKY transcription factor 17; Transcription factor. Interacts specifically with the W box (5'-(T)TGAC[CT]-3'), a frequently occurring elicitor- responsive cis-acting element (By similarity)
WRKY21	3702.AT2G30590.1	Probable WRKY transcription factor 21; Transcription factor. Interacts specifically with the W box (5'-(T)TGAC[CT]-3'), a frequently occurring elicitor- responsive cis-acting element (By similarity)
WRKY35	3702.AT2G34830.1	Probable WRKY transcription factor 35; Transcription factor. Interacts specifically with the W box (5'-(T)TGAC[CT]-3'), a frequently occurring elicitor- responsive cis-acting element (By similarity)
TTG2	3702.AT2G37260.1	Encodes a protein similar to WRKY transcription factors that is expressed in the seed integument and endosperm. Mutants are defective in proanthocyanidin synthesis and seed mucilate deposition. Seeds are yellow colored. Seed size is also affected; seeds are reduced in size but only when the mutant allele is transmitted through the female parent.Loss of function alleles are associated with a reduc…
WRKY33	3702.AT2G38470.1	Probable WRKY transcription factor 33; Transcription factor. Interacts specifically with the W box (5'-TTGAC[CT]-3'), a frequently occurring elicitor-responsive cis-acting element. Involved in defense responses. Required for resistance to the necrotrophic fungal pathogen B.cinerea. Regulates the antagonistic relationship between defense pathways mediating responses to the bacterial pathogen P. sy…
WRKY12	3702.AT2G44745.1	Probable WRKY transcription factor 12; Transcription factor. Interacts specifically with the W box (5'-(T)TGAC[CT]-3'), a frequently occurring elicitor- responsive cis-acting element (By similarity)
WRKY46	3702.AT2G46400.1	Probable WRKY transcription factor 46; Transcription factor involved in the regulation of osmotic stress responses and stomatal movement. Interacts specifically with the W box (5'-(T)TGAC[CT]-3'), a frequently occurring elicitor-responsive cis-acting element (By similarity)
WRKY23	3702.AT2G47260.1	Probable WRKY transcription factor 23; Transcription factor. Interacts specifically with the W box (5'-(T)TGAC[CT]-3'), a frequently occurring elicitor- responsive cis-acting element (By similarity)
WRKY58	3702.AT3G01080.1	Probable WRKY transcription factor 58; Transcription factor. Interacts specifically with the W box (5'-(T)TGAC[CT]-3'), a frequently occurring elicitor- responsive cis-acting element (By similarity)
WRKY70	3702.AT3G56400.1	Member of WRKY Transcription Factor; Group III. Function as activator of SA-dependent defense genes and a repressor of JA-regulated genes. WRKY70-controlled suppression of JA-signaling is partly executed by NPR1
WRKY69	3702.AT3G58710.1	Probable WRKY transcription factor 69; Transcription factor. Interacts specifically with the W box (5'-(T)TGAC[CT]-3'), a frequently occurring elicitor- responsive cis-acting element (By similarity)
WRKY22	3702.AT4G01250.1	WRKY family transcription factor; Transcription factor involved in the expression of defense genes in innate immune response of plants. Interacts specifically with the W box (5'-(T)TGAC[CT]-3'), a frequently occurring elicitor-responsive cis-acting element. Activates WRKY 29, SIRK and its own promoters; Belongs to the WRKY group II-e family
WRKY28	3702.AT4G18170.1	Probable WRKY transcription factor 28; Transcription factor. Interacts specifically with the W box (5'-(T)TGAC[CT]-3'), a frequently occurring elicitor- responsive cis-acting element (By similarity)
WRKY29	3702.AT4G23550.1	Probable WRKY transcription factor 29; Transcription factor involved in the expression of defense genes in innate immune response of plants. Interacts specifically with the W box (5'-(T)TGAC[CT]-3'), a frequently occurring elicitor-responsive cis-acting element. Activates WRKY 22, SIRK and its own promoters; Belongs to the WRKY group II-e family
WRKY53	3702.AT4G23810.1	Probable WRKY transcription factor 53; Transcription factor. Interacts specifically with the W box (5'-(T)TGAC[CT]-3'), a frequently occurring elicitor- responsive cis-acting element. May regulate the early events of leaf senescence. Negatively regulates the expression of ESR/ESP
WRKY7	3702.AT4G24240.1	Probable WRKY transcription factor 7; Transcription factor. Interacts specifically with the W box (5'-(T)TGAC[CT]-3'), a frequently occurring elicitor- responsive cis-acting element (By similarity); Belongs to the WRKY group II-d family
WRKY34	3702.AT4G26440.1	Probable WRKY transcription factor 34; Transcription factor. Interacts specifically with the W box (5'-(T)TGAC[CT]-3'), a frequently occurring elicitor- responsive cis-acting element (By similarity)
WRKY20	3702.AT4G26640.2	WRKY family transcription factor family protein; Transcription factor. Interacts specifically with the W box (5'-(T)TGAC[CT]-3'), a frequently occurring elicitor- responsive cis-acting element (By similarity)
WRKY32	3702.AT4G30935.1	Probable WRKY transcription factor 32; Transcription factor. Interacts specifically with the W box (5'-(T)TGAC[CT]-3'), a frequently occurring elicitor- responsive cis-acting element (By similarity)
WRKY11	3702.AT4G31550.1	Probable WRKY transcription factor 11; Transcription factor. Interacts specifically with the W box (5'-(T)TGAC[CT]-3'), a frequently occurring elicitor- responsive cis-acting element (By similarity)
WRKY18	3702.AT4G31800.1	Pathogen-induced transcription factor. Binds W-box sequences in vitro. Forms protein complexes with itself and with WRKY40 and WRKY60. Constitutive expression of WRKY18 enhanced resistance to P. syringae, but its coexpression with WRKY40 or WRKY60 made plants more susceptible to both P. syringae and B. cinerea. WRKY18, WRKY40, and WRKY60 have partially redundant roles in response to the hemibiotr…
WRKY13	3702.AT4G39410.1	Probable WRKY transcription factor 13; Transcription factor. Interacts specifically with the W box (5'-(T)TGAC[CT]-3'), a frequently occurring elicitor- responsive cis-acting element (By similarity)
WRKY75	3702.AT5G13080.1	WRKY75 is one of several transcription factors induced during Pi deprivation. It is nuclear localized and regulated differentially during Pi starvation. RNAi mediated suppression of WRKY75 made the plants more susceptible to Pi stress as indicated by the higher accumulation of anthocyanin during Pi starvation
WRKY72	3702.AT5G15130.1	Probable WRKY transcription factor 72; Transcription factor. Interacts specifically with the W box (5'-(T)TGAC[CT]-3'), a frequently occurring elicitor- responsive cis-acting element (By similarity)
WRKY50	3702.AT5G26170.1	Probable WRKY transcription factor 50; Transcription factor. Interacts specifically with the W box (5'-(T)TGAC[CT]-3'), a frequently occurring elicitor- responsive cis-acting element (By similarity)
WRKY24	3702.AT5G41570.1	Probable WRKY transcription factor 24; Transcription factor. Interacts specifically with the W box (5'-(T)TGAC[CT]-3'), a frequently occurring elicitor- responsive cis-acting element (By similarity)
WRKY49	3702.AT5G43290.1	Probable WRKY transcription factor 49; Transcription factor. Interacts specifically with the W box (5'-(T)TGAC[CT]-3'), a frequently occurring elicitor- responsive cis-acting element (By similarity)
WRKY48	3702.AT5G49520.1	Encodes WRKY48, a member of the WRKY Transcription Factor. WRKY48 is a stress- and pathogen-induced transcriptional activator that represses plant basal defense
WRKY27	3702.AT5G52830.1	Encodes a WRKY transcription factor WRKY27. Mutation in Arabidopsis WRKY27 results in delayed symptom development in response to the bacterial wilt pathogen Ralstonia solanacearum
WRKY2	3702.AT5G56270.1	Probable WRKY transcription factor 2; Transcription factor. Regulates WOX8 and WOX9 expression and basal cell division patterns during early embryogenesis. Interacts specifically with the W box (5'-(T)TGAC[CT]-3'), a frequently occurring elicitor-responsive cis-acting element. Required to repolarize the zygote from a transient symmetric state; Belongs to the WRKY group I family
